# Supplementary material for: Pharmacophore- and QSAR-guided discovery of natural product inhibitors targeting dehydrosqualene synthase in Staphylococcus aureus
Source: PLoS One. 2026 Apr 29;21(4):e0345620. doi: 10.1371/journal.pone.0345620 (PMC13127956; doi:10.1371/journal.pone.0345620)
Supplement: S1 Table — (XLSX) [file pone.0345620.s001.xlsx]

## Sheet: Hoja1
S1 Table. CrtM inhibitors, their Ki values retrieved from BindingDB, and their toxicological profiles.
Ligand SMILES	BindingDB MonomerID	BindingDB Ligand Name	Ki (nM)	Article DOI	BindingDB Entry DOI	Link to Ligand in BindingDB	Link to Ligand-Target Pair in BindingDB	PubChem CID of Ligand	MOL WEIGHT	LOGP	ROTATABLE BONDS	ACCEPTORS	DONORS	SURFACE AREA	AMES toxicity	Max. tolerated dose (human)	hERG I inhibitor	hERG II inhibitor	Oral Rat Acute Toxicity (LD50)	Oral Rat Chronic Toxicity (LOAEL)	Hepatotoxicity	Skin Sensitisation	Minnow toxicity
OP(O)(=O)C(CCCc1ccc(cc1)-c1ccccc1)P(O)(O)=O	BDBM50031845	(4-Biphenyl-4-yl-1-phosphono-butyl)-phosphonic acid::BPH-674::CHEMBL87292	0.2	10.1039/d3md00580a	10.7270/Q22B93F5	http://www.bindingdb.org/bind/chemsearch/marvin/MolStructure.jsp?monomerid=50031845	http://www.bindingdb.org/jsp/dbsearch/PrimarySearch_ki.jsp?energyterm=kJ/mole&tag=r21&monomerid=50031845&enzyme=4%2C4%27-diapophytoene+synthase&column=ki&startPg=0&Increment=50&submit=Search	10067729	370.278	3.3578	7	2	4	140.051	No	0.207	No	Yes	2.412	3.367	Yes	No	-0.086
[O-]P([O-])(=O)C(CCCc1ccc(cc1)-c1ccc(cc1)C(F)(F)F)P([O-])([O-])=O	BDBM50292847	4-[4-(4-Trifluoromethylphenyl)phenyl)]butyldiphosphonic Acid Dipotassium Salt::CHEMBL460896	0.5	10.1021/jm801023u	10.7270/Q2VM4C87	http://www.bindingdb.org/bind/chemsearch/marvin/MolStructure.jsp?monomerid=50292847	http://www.bindingdb.org/jsp/dbsearch/PrimarySearch_ki.jsp?energyterm=kJ/mole&tag=r21&monomerid=50292847&enzyme=4%2C4%27-diapophytoene+synthase&column=ki&startPg=0&Increment=50&submit=Search	56947011	434.243	1.8486	7	6	0	158.913	No	-0.41	No	No	2.697	0.887	Yes	No	-0.554
[O-]P([O-])(=O)C(CCCc1ccc(cc1)-c1ccccc1)P([O-])([O-])=O	BDBM50292846	4-(4-Biphenyl)butyldiphosphonic Acid Tetrapotassium Salt::CHEMBL460895	1	10.1021/jm801023u	10.7270/Q2VM4C87	http://www.bindingdb.org/bind/chemsearch/marvin/MolStructure.jsp?monomerid=50292846	http://www.bindingdb.org/jsp/dbsearch/PrimarySearch_ki.jsp?energyterm=kJ/mole&tag=r21&monomerid=50292846&enzyme=4%2C4%27-diapophytoene+synthase&column=ki&startPg=0&Increment=50&submit=Search	56947056	366.246	0.8298	7	6	0	140.051	Yes	-0.333	No	No	2.28	1.019	Yes	No	-0.441
[O-]P([O-])(=O)C(CCCc1cccc(Oc2ccccc2)c1)S([O-])(=O)=O	BDBM50049236	(+/-)-1-Phosphono-4-(3-phenoxyphenyl)butylsulfonic Acid Tripotassium Salt::CHEMBL351151::Tripotassium salt of 4-(3-Phenoxy-phenyl)-1-phosphono-butane-1-sulfonic acid::potassium salt of 4-(3-Phenoxy-phenyl)-1-phosphono-butane-1-sulfonic acid	1.5	10.1021/acs.jmedchem.6b01243	10.7270/Q2M90BXJ	http://www.bindingdb.org/bind/chemsearch/marvin/MolStructure.jsp?monomerid=50049236	http://www.bindingdb.org/jsp/dbsearch/PrimarySearch_ki.jsp?energyterm=kJ/mole&tag=r21&monomerid=50049236&enzyme=4%2C4%27-diapophytoene+synthase&column=ki&startPg=0&Increment=50&submit=Search	75059312	383.338	1.5866	8	7	0	145.742	No	0.718	No	No	1.975	1.035	No	No	0.117
CCCc1ccc(Oc2cccc(CCCC(P([O-])([O-])=O)S([O-])(=O)=O)c2)cc1	BDBM50049222	1-Phosphono-4-[3-(4-propylphenoxy)phenyl]butylsulfonic Acid Tripotassium Salt::CHEMBL160340::Tripotassium salt of 4-[3-(4-propyl-phenoxy)-phenyl]-1-phosphono-butane-1-sulfonic acid	5	10.1021/jm801023u	10.7270/Q2VM4C87	http://www.bindingdb.org/bind/chemsearch/marvin/MolStructure.jsp?monomerid=50049222	http://www.bindingdb.org/jsp/dbsearch/PrimarySearch_ki.jsp?energyterm=kJ/mole&tag=r21&monomerid=50049222&enzyme=4%2C4%27-diapophytoene+synthase&column=ki&startPg=0&Increment=50&submit=Search	91929402	425.419	2.5391	10	7	0	164.837	No	-0.094	No	No	2.365	0.951	No	No	-1.392
[O-]P([O-])(=O)C(CCCc1cccc(Oc2ccc(F)cc2)c1)S([O-])(=O)=O	BDBM50292848	1-Phosphono-4-[3-(4-fluorophenoxy)phenyl]butylsulfonic Acid Tripotassium Salt::CHEMBL461778	5	10.1021/jm801023u	10.7270/Q2VM4C87	http://www.bindingdb.org/bind/chemsearch/marvin/MolStructure.jsp?monomerid=50292848	http://www.bindingdb.org/jsp/dbsearch/PrimarySearch_ki.jsp?energyterm=kJ/mole&tag=r21&monomerid=50292848&enzyme=4%2C4%27-diapophytoene+synthase&column=ki&startPg=0&Increment=50&submit=Search	91934183	401.328	1.7257	8	7	0	149.907	No	0.833	No	No	2.034	1.08	No	No	0.134
[O-]P([O-])(=O)C(CCCc1ccc(cc1)-c1ccccc1)S([O-])(=O)=O	BDBM50049231	CHEMBL347175::CHEMBL513790::Trisodium salt of 4-Biphenyl-4-yl-1-phosphono-butane-1-sulfonic acid	6	10.1039/d3md00580a	10.7270/Q22B93F5	http://www.bindingdb.org/bind/chemsearch/marvin/MolStructure.jsp?monomerid=50049231	http://www.bindingdb.org/jsp/dbsearch/PrimarySearch_ki.jsp?energyterm=kJ/mole&tag=r21&monomerid=50049231&enzyme=4%2C4%27-diapophytoene+synthase&column=ki&startPg=0&Increment=50&submit=Search	75059314	367.339	1.4613	7	6	0	140.628	No	0.526	No	No	1.922	0.976	No	No	-0.705
[O-]P([O-])(=O)CC(=O)NCCCc1cccc(Oc2ccc(Cl)c(Cl)c2)c1	BDBM50268509	CHEMBL495623::N-[3-(3-(3,4-Dichlorophenoxy)phenyl)propyl]phosphonoacetamide Dipotassium Salt	30	10.1021/jm9001764	10.7270/Q2XK8FF3	http://www.bindingdb.org/bind/chemsearch/marvin/MolStructure.jsp?monomerid=50268509	http://www.bindingdb.org/jsp/dbsearch/PrimarySearch_ki.jsp?energyterm=kJ/mole&tag=r21&monomerid=50268509&enzyme=4%2C4%27-diapophytoene+synthase&column=ki&startPg=0&Increment=50&submit=Search	91935110	416.197	2.7482	8	5	1	160.796	Yes	-0.043	No	Yes	2.467	1.089	No	No	-0.014
[O-]P([O-])(=O)CC(=O)NCCCc1cccc(Oc2ccccc2)c1	BDBM50268510	CHEMBL495624::N-[3-(3-Phenoxyphenyl)propyl]phosphonoacetamide DipotassiumSalt::dipotassium (2-oxo-2-{[3-(3-phenoxyphenyl)propyl]amino}ethyl)phosphonate	40	10.1021/jm9001764	10.7270/Q2XK8FF3	http://www.bindingdb.org/bind/chemsearch/marvin/MolStructure.jsp?monomerid=50268510	http://www.bindingdb.org/jsp/dbsearch/PrimarySearch_ki.jsp?energyterm=kJ/mole&tag=r21&monomerid=50268510&enzyme=4%2C4%27-diapophytoene+synthase&column=ki&startPg=0&Increment=50&submit=Search	72199697	347.307	1.4414	8	5	1	140.19	Yes	-0.001	No	Yes	2.053	1.27	Yes	No	1.347
[O-]P([O-])(=O)CC(=O)NCCCc1cccc(Oc2ccc(Cl)cc2)c1	BDBM50268511	CHEMBL497634::N-[3-(3-(4-Chlorophenoxy)phenyl)propyl]phosphonoacetamide Dipotassium Salt	70	10.1021/jm9001764	10.7270/Q2XK8FF3	http://www.bindingdb.org/bind/chemsearch/marvin/MolStructure.jsp?monomerid=50268511	http://www.bindingdb.org/jsp/dbsearch/PrimarySearch_ki.jsp?energyterm=kJ/mole&tag=r21&monomerid=50268511&enzyme=4%2C4%27-diapophytoene+synthase&column=ki&startPg=0&Increment=50&submit=Search	91935111	381.752	2.0948	8	5	1	150.493	No	-0.048	No	Yes	2.22	1.174	No	No	1.033
[K+].[K+].[K+].[O-]P([O-])(=O)C(CCCc1ccc(cc1)-c1ccc(Br)cc1)S([O-])(=O)=O	BDBM50626064	CHEMBL5402466	135	10.1021/jm9001764	10.7270/Q22B93F5	http://www.bindingdb.org/bind/chemsearch/marvin/MolStructure.jsp?monomerid=50626064	http://www.bindingdb.org/rwd/jsp/dbsearch/PrimarySearch_ki.jsp?energyterm=kJ/mole&tag=r21&monomerid=50626064&enzyme=4%2C4%27-diapophytoene+synthase&column=ki&startPg=0&Increment=50&submit=Search	172676115	563.529	-6.7642	7	6	0	301.264	No	0.416	No	No	2.066	1.686	No	No	-3.361
[O-]P([O-])(=O)CP([O-])(=O)CCCCc1cccc(Oc2ccccc2)c1	BDBM50268512	3-(3-Phenoxyphenyl)propylphosphinylmethylphosphonic Acid Tripotassium Salt::CHEMBL497635	220	10.1021/jm9001764	10.7270/Q2XK8FF3	http://www.bindingdb.org/bind/chemsearch/marvin/MolStructure.jsp?monomerid=50268512	http://www.bindingdb.org/jsp/dbsearch/PrimarySearch_ki.jsp?energyterm=kJ/mole&tag=r21&monomerid=50268512&enzyme=4%2C4%27-diapophytoene+synthase&column=ki&startPg=0&Increment=50&submit=Search	91935112	381.281	2.3112	9	6	0	146.649	Yes	0.001	No	No	2.408	1.022	No	No	-0.974
OC(=O)C(=O)CC(=O)NCCCc1cccc(Oc2ccccc2)c1	BDBM50388903	CHEMBL2063253	250	10.1021/ml300038t	10.7270/Q2XW4KVQ	http://www.bindingdb.org/bind/chemsearch/marvin/MolStructure.jsp?monomerid=50388903	http://www.bindingdb.org/jsp/dbsearch/PrimarySearch_ki.jsp?energyterm=kJ/mole&tag=r21&monomerid=50388903&enzyme=4%2C4%27-diapophytoene+synthase&column=ki&startPg=0&Increment=50&submit=Search	72200935	341.363	2.5715	9	4	2	144.985	No	0.21	No	No	2.251	1.51	No	No	0.134
ON(CCCc1cccc(Oc2ccc(Cl)c(Cl)c2)c1)C(=O)CP([O-])([O-])=O	BDBM50268562	CHEMBL497616::N-Hydroxy-N-[3-(3-(3,4-dichlorophenoxy)phenyl)propyl]phosphonoacetamide Dipotassium Salt	320	10.1021/jm9001764	10.7270/Q2XK8FF3	http://www.bindingdb.org/bind/chemsearch/marvin/MolStructure.jsp?monomerid=50268562	http://www.bindingdb.org/jsp/dbsearch/PrimarySearch_ki.jsp?energyterm=kJ/mole&tag=r21&monomerid=50268562&enzyme=4%2C4%27-diapophytoene+synthase&column=ki&startPg=0&Increment=50&submit=Search	91935113	432.196	2.8498	8	6	1	165.754	No	0.087	No	No	2.791	1.138	No	No	-0.162
ON(CCCc1cccc(Oc2ccccc2)c1)C(=O)CP([O-])([O-])=O	BDBM50268563	CHEMBL497617::N-Hydroxy-N-[3-(3-phenoxyphenyl)propyl]phosphonoacetamide Dipotassium Salt	320	10.1021/jm9001764	10.7270/Q2XK8FF3	http://www.bindingdb.org/bind/chemsearch/marvin/MolStructure.jsp?monomerid=50268563	http://www.bindingdb.org/jsp/dbsearch/PrimarySearch_ki.jsp?energyterm=kJ/mole&tag=r21&monomerid=50268563&enzyme=4%2C4%27-diapophytoene+synthase&column=ki&startPg=0&Increment=50&submit=Search	91935114	363.306	1.543	8	6	1	145.148	Yes	0.084	No	No	2.694	1.243	Yes	No	1.105
CC(C)=CCC\C(C)=C\CNCCNC1C2CC3CC(C2)CC1C3	BDBM50388398	CHEMBL561057::SQ-109	360	10.1021/jm300208p	10.7270/Q2Z320QH	http://www.bindingdb.org/bind/chemsearch/marvin/MolStructure.jsp?monomerid=50388398	http://www.bindingdb.org/jsp/dbsearch/PrimarySearch_ki.jsp?energyterm=kJ/mole&tag=r21&monomerid=50388398&enzyme=4%2C4%27-diapophytoene+synthase&column=ki&startPg=0&Increment=50&submit=Search	5274428	330.56	4.683	9	2	2	149.106	No	-0.702	No	Yes	2.764	0.999	Yes	Yes	0.803
CCCCCCOc1cccc(Cn2ccc(O)c(C(O)=O)c2=O)c1	BDBM50388906	CHEMBL2063256	450	10.1021/ml300038t	10.7270/Q2XW4KVQ	http://www.bindingdb.org/bind/chemsearch/marvin/MolStructure.jsp?monomerid=50388906	http://www.bindingdb.org/jsp/dbsearch/PrimarySearch_ki.jsp?energyterm=kJ/mole&tag=r21&monomerid=50388906&enzyme=4%2C4%27-diapophytoene+synthase&column=ki&startPg=0&Increment=50&submit=Search	57336498	345.395	3.2595	9	5	2	145.863	No	1.206	No	No	2.907	2.069	No	No	0.467
OS(=O)(=O)CC(=O)NCCCc1cccc(Oc2ccccc2)c1	BDBM50268565	CHEMBL497410::N-[3-(3-Phenoxyphenyl)propyl]sulfoacetamide	810	10.1021/jm9001764	10.7270/Q2XK8FF3	http://www.bindingdb.org/bind/chemsearch/marvin/MolStructure.jsp?monomerid=50268565	http://www.bindingdb.org/jsp/dbsearch/PrimarySearch_ki.jsp?energyterm=kJ/mole&tag=r21&monomerid=50268565&enzyme=4%2C4%27-diapophytoene+synthase&column=ki&startPg=0&Increment=50&submit=Search	44185318	349.408	2.4155	8	4	2	140.767	No	0.146	No	No	2.519	1.345	Yes	No	0.169
OP(O)(=O)CC(=O)NCCCc1ccc(cc1)-c1ccccc1	BDBM50268564	CHEMBL497815::N-[3-(4-Biphenyl)propyl]phosphonoacetamide	810	10.1021/jm9001764	10.7270/Q2XK8FF3	http://www.bindingdb.org/bind/chemsearch/marvin/MolStructure.jsp?monomerid=50268564	http://www.bindingdb.org/jsp/dbsearch/PrimarySearch_ki.jsp?energyterm=kJ/mole&tag=r21&monomerid=50268564&enzyme=4%2C4%27-diapophytoene+synthase&column=ki&startPg=0&Increment=50&submit=Search	44185317	333.324	2.5801	7	2	3	135.076	No	0.158	No	Yes	2.211	1.585	Yes	No	1.122
CN(CCCc1cccc(Oc2ccccc2)c1)C(=O)CP([O-])([O-])=O	BDBM50268566	CHEMBL497618::N-Methyl-N-[3-(3-phenoxyphenyl)propyl]phosphonoacetamide Dipotassium Salt	910	10.1021/jm9001764	10.7270/Q2XK8FF3	http://www.bindingdb.org/bind/chemsearch/marvin/MolStructure.jsp?monomerid=50268566	http://www.bindingdb.org/jsp/dbsearch/PrimarySearch_ki.jsp?energyterm=kJ/mole&tag=r21&monomerid=50268566&enzyme=4%2C4%27-diapophytoene+synthase&column=ki&startPg=0&Increment=50&submit=Search	91935115	361.334	1.7836	8	5	0	146.764	Yes	0.031	No	Yes	2.453	1.278	Yes	No	2.67
CC(C)(C(=O)NCCCc1cccc(Oc2ccccc2)c1)P([O-])([O-])=O	BDBM50268625	CHEMBL447414::N-[3-(3-Phenoxyphenyl)propyl]phosphonodimethylacetamide DipotassiumSalt	960	10.1021/jm9001764	10.7270/Q2XK8FF3	http://www.bindingdb.org/bind/chemsearch/marvin/MolStructure.jsp?monomerid=50268625	http://www.bindingdb.org/jsp/dbsearch/PrimarySearch_ki.jsp?energyterm=kJ/mole&tag=r21&monomerid=50268625&enzyme=4%2C4%27-diapophytoene+synthase&column=ki&startPg=0&Increment=50&submit=Search	91935119	375.361	2.22	8	5	1	152.919	No	0.015	No	Yes	2.203	1.259	Yes	No	1.866
CCOC(=O)c1c(N2CCN(CC2)c2ccc(F)cc2)c2ccccc2n(C)c1=O	BDBM50460685	CHEMBL4227773	1260	10.1016/j.bmcl.2018.03.007	10.7270/Q2M32ZDZ	http://www.bindingdb.org/bind/chemsearch/marvin/MolStructure.jsp?monomerid=50460685	http://www.bindingdb.org/jsp/dbsearch/PrimarySearch_ki.jsp?energyterm=kJ/mole&tag=r21&monomerid=50460685&enzyme=4%2C4%27-diapophytoene+synthase&column=ki&startPg=0&Increment=50&submit=Search	145969999	409.461	3.1809	4	6	0	173.635	No	0.022	No	Yes	2.349	1.574	Yes	No	-2.452
N#CSCCOc1ccc(Oc2ccccc2)cc1	BDBM50388397	CHEMBL39581	1500	10.1021/jm300208p	10.7270/Q2Z320QH	http://www.bindingdb.org/bind/chemsearch/marvin/MolStructure.jsp?monomerid=50388397	http://www.bindingdb.org/jsp/dbsearch/PrimarySearch_ki.jsp?energyterm=kJ/mole&tag=r21&monomerid=50388397&enzyme=4%2C4%27-diapophytoene+synthase&column=ki&startPg=0&Increment=50&submit=Search	10265208	271.341	4.07198	6	4	0	116.326	No	0.863	No	No	2.283	2.141	No	No	-0.444
[O-]P([O-])(=O)CC(=O)NCCc1cccc(Oc2ccccc2)c1	BDBM50268626	CHEMBL524084::N-[2-(3-Phenoxyphenyl)ethyl]phosphonoacetamide Dipotassium Salt	1500	10.1021/jm9001764	10.7270/Q2XK8FF3	http://www.bindingdb.org/bind/chemsearch/marvin/MolStructure.jsp?monomerid=50268626	http://www.bindingdb.org/jsp/dbsearch/PrimarySearch_ki.jsp?energyterm=kJ/mole&tag=r21&monomerid=50268626&enzyme=4%2C4%27-diapophytoene+synthase&column=ki&startPg=0&Increment=50&submit=Search	91935120	333.28	1.0513	7	5	1	133.825	Yes	0.046	No	Yes	1.944	1.272	Yes	No	1.542
ONC(=O)C(CCCc1cccc(Oc2ccccc2)c1)P([O-])([O-])=O	BDBM50268627	CHEMBL496801::N-Hydroxy-2-phosphono-5-(3-phenoxyphenyl)pentamide Dipotassium Salt	4100	10.1021/jm9001764	10.7270/Q2XK8FF3	http://www.bindingdb.org/bind/chemsearch/marvin/MolStructure.jsp?monomerid=50268627	http://www.bindingdb.org/jsp/dbsearch/PrimarySearch_ki.jsp?energyterm=kJ/mole&tag=r21&monomerid=50268627&enzyme=4%2C4%27-diapophytoene+synthase&column=ki&startPg=0&Increment=50&submit=Search	91935121	363.306	1.5893	8	6	2	144.938	Yes	-0.202	No	Yes	2.632	1.215	Yes	No	2.122
CCOC(=O)c1c(N2CCN(CC2)C(=O)OC(C)(C)C)c2ccccc2n(C)c1=O	BDBM50460683	CHEMBL4227441	5190	10.1016/j.bmcl.2018.03.007	10.7270/Q2M32ZDZ	http://www.bindingdb.org/bind/chemsearch/marvin/MolStructure.jsp?monomerid=50460683	http://www.bindingdb.org/jsp/dbsearch/PrimarySearch_ki.jsp?energyterm=kJ/mole&tag=r21&monomerid=50460683&enzyme=4%2C4%27-diapophytoene+synthase&column=ki&startPg=0&Increment=50&submit=Search	71179644	415.49	2.7723	3	7	0	175.512	No	-0.459	No	No	2.941	1.809	Yes	No	-1.262
[O-]P([O-])(=O)CC(=O)NCCCCc1cccc(Oc2ccccc2)c1	BDBM50268628	CHEMBL496802::N-[4-(3-Phenoxyphenyl)butyl]phosphonoacetamide Dipotassium Salt	5300	10.1021/jm9001764	10.7270/Q2XK8FF3	http://www.bindingdb.org/bind/chemsearch/marvin/MolStructure.jsp?monomerid=50268628	http://www.bindingdb.org/jsp/dbsearch/PrimarySearch_ki.jsp?energyterm=kJ/mole&tag=r21&monomerid=50268628&enzyme=4%2C4%27-diapophytoene+synthase&column=ki&startPg=0&Increment=50&submit=Search	91935122	361.334	1.8315	9	5	1	146.554	Yes	-0.047	No	Yes	2.138	1.205	Yes	No	0.964
[O-]P([O-])(=O)CC(=O)OCCCc1cccc(Oc2ccccc2)c1	BDBM50268629	3-(3-Phenoxyphenyl)propyl Phosphonoacetate Dipotassium Salt::CHEMBL496803	5700	10.1021/jm9001764	10.7270/Q2XK8FF3	http://www.bindingdb.org/bind/chemsearch/marvin/MolStructure.jsp?monomerid=50268629	http://www.bindingdb.org/jsp/dbsearch/PrimarySearch_ki.jsp?energyterm=kJ/mole&tag=r21&monomerid=50268629&enzyme=4%2C4%27-diapophytoene+synthase&column=ki&startPg=0&Increment=50&submit=Search	91935123	348.291	1.8684	8	6	0	139.753	Yes	0.362	No	No	2.218	1.319	No	No	-1.773
CCOC(=O)c1c(N2CCN(CC2)c2ccc(F)cc2)c2ccccc2n(CC)c1=O	BDBM50460686	CHEMBL4228799	6890	10.1016/j.bmcl.2018.03.007	10.7270/Q2M32ZDZ	http://www.bindingdb.org/bind/chemsearch/marvin/MolStructure.jsp?monomerid=50460686	http://www.bindingdb.org/jsp/dbsearch/PrimarySearch_ki.jsp?energyterm=kJ/mole&tag=r21&monomerid=50460686&enzyme=4%2C4%27-diapophytoene+synthase&column=ki&startPg=0&Increment=50&submit=Search	145987262	423.488	3.6638	5	6	0	180	No	0.104	No	Yes	2.406	1.594	Yes	No	-2.444
CCOC(=O)c1c(N2CCN(CC2)c2ccccc2F)c2ccccc2n(C)c1=O	BDBM50460684	CHEMBL4227311	7870	10.1016/j.bmcl.2018.03.007	10.7270/Q2M32ZDZ	http://www.bindingdb.org/bind/chemsearch/marvin/MolStructure.jsp?monomerid=50460684	http://www.bindingdb.org/jsp/dbsearch/PrimarySearch_ki.jsp?energyterm=kJ/mole&tag=r21&monomerid=50460684&enzyme=4%2C4%27-diapophytoene+synthase&column=ki&startPg=0&Increment=50&submit=Search	145969300	409.461	3.1809	4	6	0	173.635	No	-0.101	No	Yes	2.212	1.487	Yes	No	-2.32
CCOC(=O)c1c(N2CCN(CC2)c2ccccc2F)c2ccccc2n(CC)c1=O	BDBM50460688	CHEMBL4227334	8330	10.1016/j.bmcl.2018.03.007	10.7270/Q2M32ZDZ	http://www.bindingdb.org/bind/chemsearch/marvin/MolStructure.jsp?monomerid=50460688	http://www.bindingdb.org/jsp/dbsearch/PrimarySearch_ki.jsp?energyterm=kJ/mole&tag=r21&monomerid=50460688&enzyme=4%2C4%27-diapophytoene+synthase&column=ki&startPg=0&Increment=50&submit=Search	145970212	423.488	3.6638	5	6	0	180	No	-0.014	No	Yes	2.27	1.506	Yes	No	-2.346
CCOC(=O)c1c(N2CCN(CC2)c2ccccc2OC)c2ccccc2n(CC)c1=O	BDBM50460687	CHEMBL4228225	14050	10.1016/j.bmcl.2018.03.007	10.7270/Q2M32ZDZ	http://www.bindingdb.org/bind/chemsearch/marvin/MolStructure.jsp?monomerid=50460687	http://www.bindingdb.org/jsp/dbsearch/PrimarySearch_ki.jsp?energyterm=kJ/mole&tag=r21&monomerid=50460687&enzyme=4%2C4%27-diapophytoene+synthase&column=ki&startPg=0&Increment=50&submit=Search	145971177	435.524	3.5333	6	7	0	187.313	No	-0.005	No	No	2.308	1.559	Yes	No	-2.452
CCOC(=O)c1c(N2CCN(CC2)c2cccc(OC)c2)c2ccccc2n(CC)c1=O	BDBM50460689	CHEMBL4227553	15710	10.1016/j.bmcl.2018.03.007	10.7270/Q2M32ZDZ	http://www.bindingdb.org/bind/chemsearch/marvin/MolStructure.jsp?monomerid=50460689	http://www.bindingdb.org/jsp/dbsearch/PrimarySearch_ki.jsp?energyterm=kJ/mole&tag=r21&monomerid=50460689&enzyme=4%2C4%27-diapophytoene+synthase&column=ki&startPg=0&Increment=50&submit=Search	145967922	435.524	3.5333	6	7	0	187.313	No	0.049	No	Yes	2.356	1.62	Yes	No	-2.592
CCOC(=O)c1c(N2CCN(CC2)c2ccccc2OC)c2ccccc2n(C)c1=O	BDBM50460691	CHEMBL4228885	19820	10.1016/j.bmcl.2018.03.007	10.7270/Q2M32ZDZ	http://www.bindingdb.org/bind/chemsearch/marvin/MolStructure.jsp?monomerid=50460691	http://www.bindingdb.org/jsp/dbsearch/PrimarySearch_ki.jsp?energyterm=kJ/mole&tag=r21&monomerid=50460691&enzyme=4%2C4%27-diapophytoene+synthase&column=ki&startPg=0&Increment=50&submit=Search	145987264	421.497	3.0504	5	7	0	180.948	No	-0.09	No	No	2.252	1.539	Yes	No	-2.427
CCOC(=O)c1c(N2CCN(CC2)C(=O)OC(C)(C)C)c2ccccc2n(CC)c1=O	BDBM50460690	CHEMBL4228561	20160	10.1016/j.bmcl.2018.03.007	10.7270/Q2M32ZDZ	http://www.bindingdb.org/bind/chemsearch/marvin/MolStructure.jsp?monomerid=50460690	http://www.bindingdb.org/jsp/dbsearch/PrimarySearch_ki.jsp?energyterm=kJ/mole&tag=r21&monomerid=50460690&enzyme=4%2C4%27-diapophytoene+synthase&column=ki&startPg=0&Increment=50&submit=Search	145969578	429.517	3.2552	4	7	0	181.877	No	-0.466	No	No	3.05	1.839	Yes	No	-1.198
