# Supplementary material for: Pharmacophore- and QSAR-guided discovery of natural product inhibitors targeting dehydrosqualene synthase in Staphylococcus aureus
Source: PLoS One. 2026 Apr 29;21(4):e0345620. doi: 10.1371/journal.pone.0345620 (PMC13127956; doi:10.1371/journal.pone.0345620)
Supplement: S2 Table — (XLSX) [file pone.0345620.s002.xlsx]

## Sheet: Hoja1
S2 Table. Structures, Ki, and pKi values of CrtM inhibitors obtained from BindingDB
