# Supplementary material for: Pharmacophore- and QSAR-guided discovery of natural product inhibitors targeting dehydrosqualene synthase in Staphylococcus aureus
Source: PLoS One. 2026 Apr 29;21(4):e0345620. doi: 10.1371/journal.pone.0345620 (PMC13127956; doi:10.1371/journal.pone.0345620)
Supplement: S3 Table — (XLSX) [file pone.0345620.s003.xlsx]

## Sheet: Hoja1
S3 Table. Validation parameters for pharmacophoric modeling using Psearch software
Model	model_id	TP	FP	P	N	precision	recall	FPR	F1	F2	F05	BA	EF	uniq_features	max_dist	features
1	t4_f6_p10	18	0	23	241	1	0.783	0	0.878	0.818	0.947	0.891	11.478	3	8.366	aAANH
2	t4_f6_p14	18	0	23	241	1	0.783	0	0.878	0.818	0.947	0.891	11.478	3	12.632	aAANH
3	t4_f6_p27	18	0	23	241	1	0.783	0	0.878	0.818	0.947	0.891	11.478	3	10.321	aAANH
4	t4_f6_p4	18	0	23	241	1	0.783	0	0.878	0.818	0.947	0.891	11.478	3	11.939	aAANH
5	t4_f6_p0	18	1	23	241	0.947	0.783	0.004	0.857	0.811	0.909	0.889	10.874	3	13.231	aAANH
6	t4_f6_p20	18	1	23	241	0.947	0.783	0.004	0.857	0.811	0.909	0.889	10.874	3	11.302	aAANH
7	t4_f6_p21	18	1	23	241	0.947	0.783	0.004	0.857	0.811	0.909	0.889	10.874	3	11.939	aAANH
8	t4_f6_p30	18	1	23	241	0.947	0.783	0.004	0.857	0.811	0.909	0.889	10.874	3	12.069	aAANH
9	t4_f6_p18	18	3	23	241	0.857	0.783	0.012	0.818	0.796	0.841	0.885	9.839	3	9.032	aAANH
10	t4_f6_p7	18	3	23	241	0.857	0.783	0.012	0.818	0.796	0.841	0.885	9.839	3	7.148	aAANH
11	t4_f6_p15	18	4	23	241	0.818	0.783	0.017	0.8	0.789	0.811	0.883	9.391	3	7.443	aAANH
12	t4_f6_p5	18	4	23	241	0.818	0.783	0.017	0.8	0.789	0.811	0.883	9.391	3	10.376	aAANH
13	t4_f6_p19	18	8	23	241	0.692	0.783	0.033	0.735	0.763	0.709	0.875	7.946	3	8.547	aAANH
14	t4_f6_p9	18	8	23	241	0.692	0.783	0.033	0.735	0.763	0.709	0.875	7.946	3	8.337	aAANH
15	t4_f6_p28	18	9	23	241	0.667	0.783	0.037	0.72	0.756	0.687	0.873	7.652	3	7.45	aAANH
16	t4_f6_p1	18	11	23	241	0.621	0.783	0.046	0.692	0.744	0.647	0.868	7.124	3	9.032	aAANH
17	t4_f6_p23	18	11	23	241	0.621	0.783	0.046	0.692	0.744	0.647	0.868	7.124	3	7.785	aAANH
18	t4_f6_p8	18	11	23	241	0.621	0.783	0.046	0.692	0.744	0.647	0.868	7.124	3	7.956	aAANH
19	t4_f6_p29	18	12	23	241	0.6	0.783	0.05	0.679	0.738	0.629	0.866	6.887	3	8.366	aAANH
20	t4_f6_p31	18	13	23	241	0.581	0.783	0.054	0.667	0.732	0.612	0.864	6.665	3	8.547	aAANH
21	t4_f6_p17	18	17	23	241	0.514	0.783	0.071	0.621	0.709	0.552	0.856	5.903	3	6.037	aAANH
22	t4_f6_p16	17	2	23	241	0.895	0.739	0.008	0.81	0.766	0.859	0.865	10.27	3	7.785	aAANH
23	t4_f6_p3	17	4	23	241	0.81	0.739	0.017	0.773	0.752	0.794	0.861	9.292	3	9.032	aAANH
24	t4_f6_p25	17	6	23	241	0.739	0.739	0.025	0.739	0.739	0.739	0.857	8.484	3	8.386	aAANH
25	t4_f6_p6	17	13	23	241	0.567	0.739	0.054	0.642	0.697	0.594	0.843	6.504	3	9.171	aAANH
26	t4_f6_p13	17	16	23	241	0.515	0.739	0.066	0.607	0.68	0.548	0.836	5.913	3	5.056	aAANH
27	t4_f6_p26	17	21	23	241	0.447	0.739	0.087	0.557	0.654	0.486	0.826	5.135	3	6.566	aAANH
28	t4_f6_p12	16	2	23	241	0.889	0.696	0.008	0.78	0.727	0.842	0.844	10.203	3	6.915	aAANH
29	t4_f6_p22	14	0	23	241	1	0.609	0	0.757	0.66	0.886	0.804	11.478	3	11.282	aAANH
30	t4_f6_p11	14	1	23	241	0.933	0.609	0.004	0.737	0.654	0.843	0.802	10.713	4	7.505	aAAAH
31	t4_f6_p2	12	2	23	241	0.857	0.522	0.008	0.649	0.566	0.759	0.757	9.839	3	8.547	aAANH
32	t4_f6_p24	11	2	23	241	0.846	0.478	0.008	0.611	0.524	0.733	0.735	9.712	4	4.699	AAANH
33	t9_f6_p1	7	0	23	241	1	0.304	0	0.467	0.354	0.686	0.652	11.478	4	8.23	aDAAH
34	t9_f6_p2	7	3	23	241	0.7	0.304	0.012	0.424	0.343	0.556	0.646	8.035	4	7.742	aDAAH
35	t9_f6_p3	7	3	23	241	0.7	0.304	0.012	0.424	0.343	0.556	0.646	8.035	4	7.956	aDAAH
36	t9_f6_p0	6	1	23	241	0.857	0.261	0.004	0.4	0.303	0.588	0.628	9.839	4	7.977	aDAAH
