# Supplementary material for: Pharmacophore- and QSAR-guided discovery of natural product inhibitors targeting dehydrosqualene synthase in Staphylococcus aureus
Source: PLoS One. 2026 Apr 29;21(4):e0345620. doi: 10.1371/journal.pone.0345620 (PMC13127956; doi:10.1371/journal.pone.0345620)
Supplement: S4 Table — (XLSX) [file pone.0345620.s004.xlsx]

## Sheet: Hoja1
S4 Table. List of compounds filtered by pharmacophoric characteristics
Smiles	COCONUT Code
Cc1nnc(SCC2=C(C(=O)[O-])N3[C@@H]([C@@H](C3=O)NC(=O)Cn3cnnn3)SC2)s1	CNP0335302.1
CO/N=C(\C(=O)N[C@H]1[C@@H]2N(C(=C(CS2)C)C(=O)O)C1=O)/c1csc(N)n1	CNP0170905.1
CO/N=C(\C(=O)N[C@H]1[C@@H]2N(C(=C(CS2)COC(=O)N)C(=O)[O-])C1=O)/c1ccco1	CNP0074548.1
Cn1c2c(c(=O)n(C)c1=O)n(CCCN[C@H]1CO[C@@H]3[C@H](CO[C@H]13)O[N+](=O)[O-])cn2	CNP0497930.1
Cc1nnc(SCC2=C(C(=O)O)N3C(=O)[C@H]([C@H]3SC2)NC(=O)[C@@H](c2ccccc2)O)s1	CNP0168371.1
Cn1c(nnn1)SCC1=C(C(=O)O)N2C(=O)[C@H]([C@H]2SC1)NC(=O)[C@@H](c1ccccc1)O	CNP0311808.1
CC1(C)[C@H](C(=O)[O-])N2[C@@H]([C@@H](C2=O)NC(=O)[C@H](c2ccccc2)N)S1	CNP0336583.1
[C@@H]1(C(=O)N2C(=C(C[n+]3ccccc3)CS[C@H]12)C(=O)[O-])NC(=O)Cc1cccs1	CNP0556292.1
CC1(C)[C@H](C(=O)[O-])N2[C@@H]([C@@H](C2=O)NC(=O)Cc2ccccc2)S1	CNP0373163.1
CC1(C)[C@H](C(=O)[O-])N2[C@@H]([C@@H](C2=O)NC(=O)[C@@H](c2ccc(cc2)O)N)S1	CNP0190872.1
CO/N=C(\C(=O)N[C@H]1[C@@H]2N(C(=C(CS2)COC(=O)C)C(=O)[O-])C1=O)/c1csc(N)n1	CNP0169147.1
N[C@@H](C(=O)N[C@@H]1C(=O)N2C(=C(CC[C@H]12)Cl)C(=O)O)c1ccccc1	CNP0257767.1
CC(C)C(=O)OC[C@@]1([C@H]([C@H]([C@@H](O1)n1ccc(N)nc1=O)OC(=O)C(C)C)OC(=O)C(C)C)N=[N+]=[N-]	CNP0526950.1
Cc1cnn(c2c(cccc2Cl)Cl)c1C(=O)N[C@@H]1C(=O)N2[C@@H]1SC(C)(C)[C@@H]2C(=O)O	CNP0337811.1
CO/N=C(/C(=O)N[C@@H]1C(=O)N2C(=C([C@@H]3CCCO3)CS[C@H]12)C(=O)O)\c1csc(N)n1	CNP0180187.1
CO/N=C(\C(=O)N[C@@H]1C(=O)N2C(=C(Cn3nnc(C)n3)CS[C@H]12)C(=O)O)/c1csc(N)n1	CNP0074634.1
CN(Cc1cnc2c(c(N)nc(N)n2)n1)c1ccc(cc1)C(=O)N[C@@H](CCC(=O)[O-])C(=O)[O-]	CNP0139412.1
CC1(C)[C@H](C(=O)[O-])N2[C@@H]([C@@H](C2=O)NC(=O)[C@@H](C(=O)[O-])c2ccccc2)S1	CNP0256752.1
CC1(C)[C@H](C(=O)[O-])N2[C@@H]([C@@H](C2=O)N2C(=O)[C@@H](c3ccccc3)NC2(C)C)S1	CNP0341330.1
Nc1nc(=O)c2N3[C@@H](CNc2[nH]1)CN(c1ccc(C(=O)N[C@@H](CCC(=O)[O-])C(=O)[O-])cc1)C3	CNP0304323.1
CC(=O)OCC1=C(C(=O)O)N2[C@@H]([C@@H](C2=O)NC(=O)Cc2cccs2)SC1	CNP0160054.1
O=C(O)CCC/C=C\C[C@H]1[C@@H](/C=C/C2(OCCO2)COc2ccccc2)[C@H](O)C[C@@H]1O	CNP0180802.1
CN1[C@@H](CNc2ccc(cc2)C(=O)N[C@@H](CCC(=O)[O-])C(=O)[O-])CNc2c1c(=O)nc(N)[nH]2	CNP0174973.1
CC1([C@H](C(=O)O)N2[C@@H]([C@@H](C2=O)NC(=O)[C@H](c2ccccc2)C(=O)O)S1)C	CNP0256752.2
CC1([C@H](C(=O)O)N2[C@@H]([C@@H](C2=O)NC(=O)c2c(cccc2OC)OC)S1)C	CNP0337739.1
Cn1c2c3c(c(n1)N)cn([C@H]1[C@@H]([C@@H]([C@@H](COP(=O)(O)O)O1)O)O)c3ncn2	CNP0074903.1
CNC(=O)C[C@H](C(=O)N[C@@H](C(=O)N[C@@H]1C(=O)N2[C@@H]1SC(C)(C)[C@@H]2C(=O)O)c1ccc(cc1)O)N	CNP0338307.1
CCCC(=O)Nc1c2c(ncn1)n(cn2)[C@H]1[C@@H]([C@H]2[C@H](CO[P@@](=O)(O)O2)O1)OC(=O)CCC	CNP0110889.1
CO/N=C(\C(=O)N[C@H]1[C@@H]2N(C(=CCS2)C(=O)[O-])C1=O)/c1csc(N)n1	CNP0369521.1
CO[C@@]1([C@@H]2N(C(=C(CS2)COC(=O)N)C(=O)[O-])C1=O)NC(=O)Cc1cccs1	CNP0335039.1
OC(=O)C1=C(CSc2scnn2)CS[C@@H]2[C@@H](C(=O)N12)NC(=O)Cn1cnnn1	CNP0114117.1
C=N[C@@H](C(=O)N[C@@H]1C(=O)N2[C@@H]1SC(C)(C)[C@@H]2C(=O)O)c1ccccc1	CNP0300336.1
CC(=O)OCC1=C(C(=O)O)N2C(=O)[C@H]([C@H]2SC1)NC(=O)[C@@H](c1ccccc1)N	CNP0342992.1
CC1(C)[C@H](C(=O)[O-])N2[C@@H]([C@@H](C2=O)NC(=O)CSc2ccccc2)S1	CNP0201459.1
CC1=C(C(=O)O)N2C(=O)[C@H]([C@H]2SC1)NC(=O)[C@H](c1ccc(c(c1)Cl)O)N	CNP0074817.1
CC1(C)[C@H](C(=O)O)N2[C@@H]([C@@H](C2=O)NC(=O)[C@@H](c2ccc(cc2)O)/N=C/c2ccco2)S1	CNP0340730.1
CC1(C)[C@H](C(=O)[O-])N2[C@@H]([C@@H](C2=O)NC(=O)[C@@H](c2ccccc2)NS(=O)(=O)O)S1	CNP0180897.1
Nc1ncnc2n(c(nc12)Cl)[C@H]1[C@@H]([C@H]2[C@H](CO[P@](=O)(O)O2)O1)O	CNP0328367.1
C[N+](C)(C)CCO[P@](=O)(O)O[P@@](=O)(O)OC[C@@H]1[C@H]([C@H]([C@H](n2ccc(N)nc2=O)O1)O)O	CNP0481511.1
Nc1nc(=O)c2nc(CNc3ccc(C(=O)N[C@@H](CCC(=O)O)C(=O)[O-])cc3)cnc2[nH]1	CNP0324599.1
CC(=O)OCC1=C(C(=O)[O-])N2[C@@H]([C@@H](C2=O)NC(=O)CSc2ccncc2)SC1	CNP0337013.2
CN1[C@@H](CNc2ccc(cc2)C(=O)N[C@@H](CCC(=O)O)C(=O)O)CNc2c1c(=O)nc(N)[nH]2	CNP0174973.2
CC1(C)[C@H](C(=O)O)N2[C@@H]([C@@H](C2=O)NC(=O)CSc2ccccc2)S1	CNP0201459.2
CC1(C)[C@H](C(=O)O)N2[C@@H]([C@@H](C2=O)NC(=O)[C@@H](c2ccccc2)NS(=O)(=O)O)S1	CNP0180897.2
O=C(c1cc(Oc2ccccc2)c2ccccn2c1=O)Nc1nnn[nH]1	CNP0074325.0
Cc1cc2c(cc1C)n(c1c(c(=O)[nH]c(=O)n1)n2)C[C@@H]([C@@H]([C@@H](COP(=O)(O)O)O)O)O	CNP0105492.1
Cc1ccc(cc1)OC(=O)[C@H](C(=O)N[C@@H]1C(=O)N2[C@@H]1SC(C)(C)[C@@H]2C(=O)O)c1ccsc1	CNP0074606.1
CCOc1ccc2ccccc2c1C(=O)N[C@H]1[C@@H]2N([C@H](C(C)(C)S2)C(=O)[O-])C1=O	CNP0340714.1
N12[C@H](C(C)(C)S[C@@H]1[C@](NC(=O)[C@@H](C(=O)O)c1cscc1)(C2=O)OC)C(=O)O	CNP0496673.1
CC1(C)[C@H](C(=O)O)N2[C@@H]([C@@H](C2=O)NC(=O)[C@H](c2ccccc2)N)S1	CNP0336583.2
C[C@H](C(=O)N[C@H]1[C@@H]2N(C1=O)[C@H](C(C)(C)S2)C(=O)O)Oc1ccccc1	CNP0335337.1
CC1(C)[C@H](C(=O)O)N2[C@@H]([C@@H](C2=O)NC(=O)[C@@H](c2ccc(cc2)O)N)S1	CNP0190872.2
CC1(C)[C@H](C(=O)O)N2[C@@H]([C@@H](C2=O)N2C(=O)[C@@H](c3ccccc3)NC2(C)C)S1	CNP0341330.2
Nc1ncnc2n(cnc12)[C@H]1[C@@H]([C@@H]([C@@H](C[C@@H](N)CC[C@H](N)C(=O)O)O1)O)O	CNP0130525.1
Nc1nc2ncc(nc2c(N)n1)C[C@H](CC#C)c1ccc(cc1)C(=O)N[C@@H](CCC(=O)O)C(=O)O	CNP0074526.1
CC(=O)OCC1=C(C(=O)O)N2C(=O)[C@H]([C@H]2SC1)NC(=O)Cc1ccccc1	CNP0247596.1
CO/N=C(\C(=O)N[C@H]1[C@@H]2N(C(=C(CS2)COC(=O)N)C(=O)O)C1=O)/c1ccco1	CNP0074548.2
CC1(C)[C@H](C(=O)O)N2[C@@H]([C@@H](C2=O)NC(=O)[C@H](C(=O)Oc2ccc3c(c2)CCC3)c2ccccc2)S1	CNP0265331.2
CC(=O)OCC1=C(C(=O)[O-])N2[C@@H]([C@@H](C2=O)NC(=O)Cc2cccs2)SC1	CNP0160054.2
CC/C=C(\C(=O)N[C@@H]1C(=O)N2C(=C(COC(=O)N)CS[C@H]12)C(=O)O)/c1csc(N)n1	CNP0138446.1
C[C@@H](C(=O)N[C@@H]1C(=O)N2[C@@H]1SC(C)(C)[C@@H]2C(=O)[O-])Oc1ccccc1	CNP0335337.2
CO[C@@H](C(=O)N[C@@H]1C(=O)N2[C@@H]1SC(C)(C)[C@@H]2C(=O)O)c1ccc(c(c1)Cl)Cl	CNP0336654.1
n1([C@H]2[C@@H]([C@@H]([C@@H](C[S@@+](CC[C@H](N)C(=O)[O-])C)O2)O)O)c2ncnc(N)c2nc1	CNP0328281.1
CO/N=C(\C(=O)N[C@H]1[C@@H]2N(C(=C(CS2)COC(=O)C)C(=O)O)C1=O)/c1csc(N)n1	CNP0169147.2
COc1cccc(c1C(=O)N[C@H]1[C@@H]2N([C@@H](C(C)(C)S2)C(=O)[O-])C1=O)OC	CNP0337739.2
Nc1nc(=O)c2nc(CNc3ccc(cc3)C(=O)N[C@@H](CCC(=O)O)C(=O)O)cnc2[nH]1	CNP0324599.2
COc1ccc2c3c1O[C@@H]1/C(=N\OCC(=O)O)/CC[C@@H]4[C@H](C2)N(C)CC[C@@]314	CNP0074450.1
CC(=O)OCC1=C(C(=O)O)N2[C@@H]([C@@H](C2=O)NC(=O)CSc2ccncc2)SC1	CNP0337013.3
CC1=C(C(=O)O)N2[C@@H]([C@@H](C2=O)NC(=O)[C@@H](c2ccc(cc2)O)N)SC1	CNP0335454.1
O[C@H]1CC[C@@H]2CN3CCc4c([C@H]3C[C@H]2[C@H]1C(=O)O)[nH]c1ccccc41	CNP0287048.1
CC1(C)[C@H](C(=O)[O-])N2[C@@H]([C@@H](C2=O)NC(=O)Cc2ccccc2)S1	CNP0373163.4
Nc1nc(=O)c2N3[C@H](CNc2[nH]1)CN(c1ccc(C(=O)N[C@@H](CCC(=O)O)C(=O)O)cc1)C3	CNP0304323.2
N[C@@H](C(=O)N[C@@H]1C(=O)N2C(=C(CSc3nn[nH]c3)CS[C@H]12)C(=O)O)c1ccc(cc1)O	CNP0282610.1
Cc1nnc(s1)SCC1=C(C(=O)O)N2[C@@H]([C@@H](C2=O)NC(=O)Cn2cnnn2)SC1	CNP0335302.2
N12C(=O)[C@@H](NC(=O)c3c(noc3C)c3c(cccc3)Cl)[C@H]1SCC(=C2C(=O)O)COC(=O)C	CNP0273830.1
CO[C@@]1([C@@H]2N(C(=C(CS2)COC(=O)N)C(=O)O)C1=O)NC(=O)Cc1cccs1	CNP0335039.2
CC1=C(C(=O)O)N2[C@@H]([C@@H](C2=O)NC(=O)[C@@H](c2ccccc2)N)SC1	CNP0128379.2
CC1(C)[C@H](C(=O)O)N2[C@@H]([C@@H](C2=O)NC(=O)[C@@H](c2ccccc2)NC(=O)N2CCNC2=O)S1	CNP0551936.1
CN(Cc1cnc2c(c(N)nc(N)n2)n1)c1ccc(cc1)C(=O)N[C@@H](CCC(=O)O)C(=O)O	CNP0139412.2
CO/N=C(\C(=O)N[C@@H]1C(=O)N2C(=C(COC(=O)C)CS[C@H]12)C(=O)O)/c1ccco1	CNP0074859.1
Cc1nnc(SCC2=C(C(=O)O)N3C(=O)[C@H]([C@H]3SC2)NC(=O)[C@@H](c2ccc(cc2)O)N)s1	CNP0235770.1
C[N+]1(CCCC1)CC1=C(C(=O)[O-])N2[C@@H]([C@@H](C2=O)NC(=O)/C(=N\OC)/c2csc(n2)N)SC1	CNP0512748.1
C1[C@H](CNc2ccc(cc2)C(=O)N[C@H](CCC(=O)O)C(=O)O)N(c2c(N1)[nH]c(nc2=O)N)C=O	CNP0218498.2
Nc1nc(=O)c2N([C@H](CNc2[nH]1)CNc1ccc(C(=O)N[C@@H](CCC(=O)O)C(=O)O)cc1)C=O	CNP0218498.3
O=C(O)CCC/C=C\C[C@@H]1[C@@H](/C=C/C2(OCCO2)COc2cccc(c2)Cl)[C@H](O)C[C@@H]1O	CNP0224770.1
CC1(C)[C@H](C(=O)O)N2[C@@H]([C@@H](C2=O)NC(=O)c2c(C(=O)O)nc3c(cccc3)n2)S1	CNP0347407.1
Cc1c(C(=O)N[C@H]2[C@@H]3N([C@H](C(C)(C)S3)C(=O)[O-])C2=O)c(c2c(cccc2)Cl)no1	CNP0593538.1
CC1(C)[C@H](C(=O)O)N2[C@@H]([C@@H](C2=O)NC(=O)[C@H](C(=O)Oc2ccccc2)c2ccccc2)S1	CNP0341970.1
CO/N=C(\C(=O)N[C@@H]1C(=O)N2C(=C(COC(=O)C)C[S@@+]([C@H]12)[O-])C(=O)O)/c1csc(N)n1	CNP0131016.1
Cc1ccc(cc1)OC(=O)[C@H](C(=O)N[C@@H]1C(=O)N2[C@@H]1SC(C)(C)[C@@H]2C(=O)[O-])c1ccsc1	CNP0074606.2
CC1(C)[C@H](C(=O)[O-])N2[C@@H]([C@@H](C2=O)NC(=O)[C@H](C(=O)Oc2ccccc2)c2ccccc2)S1	CNP0341970.2
c1cc(CC(=O)N[C@H]2[C@H]3SCC(=C(C(=O)[O-])N3C2=O)C[n+]2ccc(cc2)C(=O)N)sc1	CNP0512574.1
Cc1c(C(=O)N[C@H]2[C@H]3N([C@@H](C(C)(C)S3)C(=O)[O-])C2=O)c(c2ccccc2)no1	CNP0340938.1
CC1=C(C(=O)O)N2C(=O)[C@H]([C@H]2SC1)NC(=O)Cc1ccc(C2=NCCCN2)cc1	CNP0074492.1
CSC[S@@+](C[C@H](CO)NC(=O)/C=C/c1c(C)nc(O)nc1O)[O-]	CNP0483734.1
CC(C)C[C@H](C(=O)N[C@@H]1C(=O)N2[C@@H]1SC(C)(C)[C@@H]2C(=O)O)OC(=O)c1ccco1	CNP0341783.1
O=C(Cc1cccs1)N[C@@H]1C(=O)N2C(=C(CSc3nc[nH]n3)CS[C@H]12)C(=O)O	CNP0337513.1
CC1(C)[C@H](C(=O)[O-])N2[C@@H]([C@@H](C2=O)NC(=O)[C@@H](c2ccccc2)NC(=O)N2CCNC2=O)S1	CNP0551936.2
Cc1c(c(c2ccccc2Cl)no1)C(=O)N[C@H]1[C@@H]2N(C1=O)[C@H](C(C)(C)S2)C(=O)O	CNP0593538.3
c1nc(c2c(n1)n(cn2)[C@H]1[C@H]([C@@H]([C@@H](COP(=O)([O-])[O-])O1)O)O)N	CNP0216781.1
CC1(C)[C@H](C(=O)O)N2[C@@H]([C@@H](C2=O)NC(=O)[C@H](c2ccccc2)Oc2ccccc2)S1	CNP0559249.1
Cn1c(nnn1)SCC1=C(C(=O)[O-])N2[C@@H]([C@@H](C2=O)NC(=O)[C@@H](c2ccccc2)O)SC1	CNP0311808.2
CC1(C)[C@H](C(=O)[O-])N2[C@@H]([C@@H](C2=O)NC(=O)[C@H](C(=O)O)c2ccsc2)S1	CNP0335571.1
CC1([C@H](C(=O)[O-])N2[C@@H]([C@@H](C2=O)NC(=O)[C@@H](c2ccsc2)C(=O)[O-])S1)C	CNP0335571.2
CC1=C(C(=O)O)N2C(=O)[C@H]([C@H]2SC1)NC(=O)[C@@H](c1cccc(c1)NS(=O)(=O)C)N	CNP0152826.1
CC1([C@H](C(=O)[O-])N2[C@@H]([C@@H](C2=O)NC(=O)COc2ccccc2)S1)C	CNP0338365.4
CC1(C)[C@H](C(=O)O)N2[C@@H]([C@@H](C2=O)NC(=O)[C@@H](c2ccccc2)N=[N+]=[N-])S1	CNP0500018.1
Cc1c(c(c2ccccc2)no1)C(=O)N[C@@H]1C(=O)N2[C@@H]1SC(C)(C)[C@@H]2C(=O)O	CNP0340938.2
CC1([C@H](C(=O)O)N2[C@@H]([C@@H](C2=O)NC(=O)COc2ccccc2)S1)C	CNP0338365.3
Nc1ncnc2n(cnc12)[C@@H]1[C@H]([C@@H]([C@H](COP(=O)(O)O)O1)O)O	CNP0216781.2
Nc1ncnc2n(cnc12)[C@H]1[C@H]([C@@H]([C@@H](COP(=O)(O)O)O1)O)O	CNP0216781.3
CO/N=C(\C(=O)N[C@H]1[C@@H]2N(C(=CCS2)C(=O)O)C1=O)/c1csc(N)n1	CNP0369521.2
C=CC1=C(C(=O)O)N2[C@@H]([C@@H](C2=O)NC(=O)/C(=N\O)/c2csc(n2)N)SC1	CNP0349398.1
CC1(C)[C@H](C(=O)O)N2[C@@H]([C@@H](C2=O)NC(=O)[C@@H](c2ccccc2)S(=O)(=O)O)S1	CNP0316824.1
CO/N=C(\c1csc(n1)N)/C(=O)N[C@H]1[C@@H]2N(C1=O)C(=C(CS2)[C@@H]1CCCO1)C(=O)[O-]	CNP0180187.2
c1cc(ccc1C(=O)N[C@@H](CCC(=O)[O-])C(=O)[O-])NCc1cnc2c(c(nc(n2)N)N)n1	CNP0276442.1
CC[C@H](Cc1cnc2c(c(nc(n2)N)N)n1)c1ccc(C(=O)N[C@@H](CCC(=O)O)C(=O)O)cc1	CNP0074401.1
CC[C@H](C(=O)N[C@@H]1C(=O)N2[C@@H]1SC(C)(C)[C@@H]2C(=O)O)Oc1ccccc1	CNP0339161.1
Cn1c(nnn1)SCC1=C(C(=O)O)N2C(=O)[C@H]([C@H]2SC1)NC(=O)[C@@H](c1ccccc1)OC=O	CNP0074685.2
COCC1=C(C(=O)O)N2C(=O)[C@H]([C@H]2SC1)NC(=O)/C(=N\O)/c1csc(N)n1	CNP0302745.1
N1([C@H]2[C@@H]3N(C2=O)[C@H](C(C)(C)S3)C(=O)O)C(=O)[C@H](NC1(C)C)c1ccc(cc1)O	CNP0074656.1
N[C@@H](C(=O)N[C@H]1[C@@H]2N(C(=C(CS2)Cl)C(=O)O)C1=O)c1ccccc1	CNP0337089.2
CN1[C@@H](CNc2c1c(=O)nc([nH]2)N)CCNc1ccc(cc1)C(=O)N[C@@H](CCC(=O)O)C(=O)O	CNP0074723.1
CC[C@H](C(=O)N[C@H]1[C@@H]2N(C1=O)[C@H](C(C)(C)S2)C(=O)[O-])Oc1ccccc1	CNP0339161.2
CC1(C)[C@H](C(=O)[O-])N2[C@@H]([C@@H](C2=O)NC(=O)[C@H](C(=O)O)c2ccccc2)S1	CNP0256752.3
CC1(C)[C@H](C(=O)O)N2[C@@H]([C@@H](C2=O)NC(=O)[C@H](C(=O)O)c2ccsc2)S1	CNP0335571.3
C[C@H]([C@H]1C(=O)N2C(=C([C@H](C)[C@H]12)S[C@@H]1CN[C@H](C(=O)Nc2cccc(C(=O)[O-])c2)C1)C(=O)O)O	CNP0074385.2
CCOc1ccc2ccccc2c1C(=O)N[C@@H]1C(=O)N2[C@@H]1SC(C)(C)[C@@H]2C(=O)O	CNP0340714.2
C/C=C\C1=C(C(=O)O)N2[C@@H]([C@@H](C2=O)NC(=O)[C@H](c2ccc(cc2)O)N)SC1	CNP0079834.2
C=CC1=C(C(=O)O)N2C(=O)[C@H]([C@H]2SC1)NC(=O)/C(=N\OCC(=O)O)/c1csc(N)n1	CNP0335261.1
O=[N+]([O-])OC[C@H]1O[C@@H](n2cnc3c2ncnc3NC2CCCC2)[C@H](O)[C@@H]1O	CNP0555116.1
C[C@H]([C@H]1C(=O)N2C(=C([C@H](C)[C@H]12)S[C@@H]1CN[C@H](C(=O)Nc2cccc(C(=O)O)c2)C1)C(=O)O)O	CNP0074385.1
CC(C)(C(=O)N[C@@H]1C(=O)N2[C@@H]1SC(C)(C)[C@@H]2C(=O)O)Oc1ccccc1	CNP0341345.1
Cc1c(c(c2c(cccc2Cl)Cl)no1)C(=O)N[C@H]1[C@@H]2N(C1=O)[C@H](C(C)(C)S2)C(=O)O	CNP0211562.2
Nc1nc(N)c2nc(CNc3ccc(C(=O)N[C@@H](CCC(=O)O)C(=O)O)cc3)cnc2n1	CNP0276442.2
C1C=C(C(=O)O)N2[C@@H]([C@@H](C2=O)NC(=O)/C(=C\CC(=O)O)/c2csc(n2)N)S1	CNP0344764.1
CC1(C)[C@H](C(=O)O)N2[C@@H]([C@@H](C2=O)NC(=O)Cc2ccccc2)S1	CNP0373163.6
CC[C@@H](C(=O)N[C@H]1[C@@H]2N(C1=O)[C@H](C(C)(C)S2)C(=O)O)Oc1ccccc1	CNP0339161.3
O[C@H]1C[C@](O)(C[C@@H](OC(=O)/C=C/c2ccc(O)c(O)c2)[C@@H]1O)C(=O)O	CNP0148557.1
C=CC(C)(C)c1c(C[C@@H](C(=O)O)NC(=O)[C@@H](Cc2ccccc2)O)c2c(cccc2)[nH]1	CNP0080284.1
CC(C)(C=C)[C@]1(c2c(c(ccc2)O)NC1=O)C[C@@H](C(=O)O)NC(=O)[C@H](Cc1ccccc1)O	CNP0080283.1
CC(C)(C=C)[C@]1(c2ccccc2NC1=O)C[C@@H](C(=O)O)NC(=O)[C@H](Cc1ccccc1)O	CNP0276677.1
c1cc(c(cc1C[C@@H](C(=O)O)OC(=O)/C=C/c1cc(c(cc1)O)O)O)O	CNP0243825.1
CCCCC1(C(=O)N(c2ccccc2)N(C1=O)c1ccccc1)COC(=O)CCC(=O)O	CNP0293534.0
c1ccc(cc1)C[C@@H](C(=O)N[C@H](Cc1ccccc1)C(=O)N[C@H](Cc1ccccc1)C(=O)O)N	CNP0415746.0
CCOCc1c(c(c(c2c1OC(=O)c1c(c(c(cc1C)O)C=O)O2)C)C(=O)O)O	CNP0115127.0
c1cc2c(c(c1)OC[C@@H](COc1cc3c(cc1)oc(cc3=O)C(=O)O)O)c(=O)cc(C(=O)O)o2	CNP0415619.0
CC(C)C[C@@H](C(=O)O)NC(=O)[C@@H](Cc1c[nH]c2ccccc12)N	CNP0304036.1
c1ccc(cc1)C[C@@H](C(=O)N[C@@H](Cc1c[nH]c2ccccc12)C(=O)O)N	CNP0346899.1
c1ccc2c(c1)c(c[nH]2)C[C@H](C(=O)N[C@H](Cc1c[nH]c2ccccc12)C(=O)O)N	CNP0235419.1
c12c(cc(c(c1C(=O)c1c(c(cc(c1C2=O)[N+](=O)[O-])[N+](=O)[O-])O)O)[N+](=O)[O-])[N+](=O)[O-]	CNP0479775.0
C(c1ccco1)[S@@+](CC(=O)NC/C=C\COc1cc(ccn1)CN1CCCCC1)[O-]	CNP0593567.0
O=S(=O)(O/N=C(/S[C@@H]1O[C@@H]([C@@H](O)[C@H](O)[C@H]1O)CO)\Cc1c2c([nH]c1)cccc2OC)O	CNP0246718.1
CCOC(=O)[C@H](CCc1ccccc1)N[C@@H](C)C(=O)N1CCC[C@@H]1C(=O)O	CNP0339835.1
OC(=O)c1c(cccc1)C(=O)Nc1ccc(cc1)S(=O)(=O)Nc1nccs1	CNP0269038.0
OC(=O)[C@H](Cc1ccc(O)cc1)NC(=O)OCC1c2c(cccc2)c2c1cccc2	CNP0080964.1
Nc1ncnc2n(cnc12)[C@H]1[C@@H]([C@H]2[C@H](CO[P@@](=O)(O)O2)O1)O	CNP0325085.1
COc1c(ccc(c1)/C=C/C(=O)O[C@@H]1C[C@@](C[C@H]([C@H]1O)O)(C(=O)O)O)O	CNP0368158.1
c1cc(c(cc1/C=C/C(=O)O[C@H]1[C@@H](C[C@@](C[C@H]1O)(C(=O)O)O)O)O)O	CNP0190199.1
O=C(O[C@@H]1C[C@@](O)(C(=O)O)C[C@@H](O)[C@@H]1O)/C=C/c1ccc(O)c(O)c1	CNP0148557.2
O=C(O[C@@H](C(=O)O)[C@@H](O)C(=O)O)/C=C/c1ccc(O)c(O)c1	CNP0218884.1
O=C(O[C@@H](Cc1ccc(O)c(O)c1)C(=O)O)/C=C/c1ccc(O)c(O)c1	CNP0243825.2
c1ccc2c(c1)C(=O)c1c(C2=O)c(c(c(c1O)C(=O)O)O)O	CNP0292123.0
C[C@@H]1[C@@H]2CC[C@@]3([C@](C)(CCC[C@]3(C)C(=O)O)[C@H]2Cc2c1cco2)O	CNP0176616.1
c1c(cc2c(c1O)c(=O)c(c(c1cc(c(cc1)O)O)o2)O[C@H]1[C@@H]([C@H]([C@@H]([C@@H](C(=O)O)O1)O)O)O)O	CNP0230774.1
C[C@@H]1CC[C@]2(C(=CCC[C@@H]2[C@]21C[C@H](c1cocc1)OC2=O)C(=O)O)C(=O)OC	CNP0266728.1
c1ccc(cc1)CN1[C@H]2C(=C[C@H](C[C@H]2C(=O)O)C1=O)c1cn(c2c1cccc2)B(O)O	CNP0358632.1
Cc1c2c(cc(c1C(=O)O)OC)C(=O)c1cc(cc(c1C2=O)O)OC	CNP0358088.0
CCCc1c2c(cc(c1C(=O)O)O)C(=O)c1c(C2=O)c(ccc1)OC(=O)C	CNP0304475.0
C1[C@H]([C@@H](c2cc(c(c(c2)O)O)O)Oc2cc(cc(c12)O)O[C@H]1[C@@H]([C@H]([C@@H]([C@@H](C(=O)O)O1)O)O)O)O	CNP0021859.1
CCCc1c2c(cc(c1C(=O)O)O)C(=O)c1c(C2=O)c(ccc1)O	CNP0152656.0
c1cn(c(=O)[nH]c1=O)[C@H]1[C@@H]([C@@H]([C@@H]([C@H](C(=O)N)O[C@@H]2[C@H]([C@H](C=C(C(=O)O)O2)O)O)O1)O)O	CNP0168204.1
O=C(O)[C@H]1O[C@H](Oc2ccc3c(occ(c4ccc(O)cc4)c3=O)c2)[C@H](O)[C@H](O)[C@H]1O	CNP0285752.1
COc1c(cc(cc1)[C@@H]1[C@@H](Cc2c(cc(cc2O1)O)O)O)O[C@H]1[C@@H]([C@H]([C@@H]([C@H](C(=O)O)O1)O)O)O	CNP0021866.1
C1[C@H]([C@@H](c2cc(c(c(c2)O[C@H]2[C@@H]([C@H]([C@@H]([C@@H](C(=O)O)O2)O)O)O)O)O)Oc2cc(cc(c12)O)O)O	CNP0021860.1
c1cc(ccc1c1coc2cc(cc(c2c1=O)O)O)O[C@@H]1[C@@H]([C@H]([C@@H]([C@H](C(=O)O)O1)O)O)O	CNP0212309.1
C[C@]12CC[C@@H]([C@@]([C@@H]1CCC(=C)[C@@H]2Cc1c[nH]c2ccccc12)(C)C(=O)O)O	CNP0205053.1
COc1c(cc(cc1O)[C@@H]1[C@@H](Cc2c(cc(cc2O1)O[C@@H]1[C@H]([C@H]([C@H]([C@H](C(=O)O)O1)O)O)O)O)O)O	CNP0021858.1
COc1c(ccc(c1)[C@@H]1[C@@H](Cc2c(cc(cc2O1)O[C@H]1[C@@H]([C@H]([C@@H]([C@@H](C(=O)O)O1)O)O)O)O)O)O	CNP0021863.1
c1cc(c(cc1c1c(c(=O)c2c(cc(cc2o1)O)O)O)O)O[C@@H]1[C@H]([C@@H]([C@H]([C@@H](C(=O)O)O1)O)O)O	CNP0359101.1
C1CC(=O)O[C@H]1Cc1cc(cc(c1)O[C@@H]1[C@H]([C@@H]([C@H]([C@H](C(=O)O)O1)O)O)O)O	CNP0084817.1
COc1c(cc(cc1O[C@H]1[C@@H]([C@H]([C@@H]([C@@H](C(=O)O)O1)O)O)O)[C@@H]1[C@@H](Cc2c(cc(cc2O1)O)O)O)O	CNP0231405.1
COc1c(ccc(c1)c1c(c(=O)c2c(cc(cc2o1)O)O)O[C@H]1[C@@H]([C@H]([C@@H]([C@@H](C(=O)O)O1)O)O)O)O	CNP0279368.1
O=C(O)[C@H]1O[C@@H](Oc2cc(O)c3c(occ(c4ccc(O)cc4)c3=O)c2)[C@H](O)[C@@H](O)[C@@H]1O	CNP0131348.1
CC1=CC(=O)c2cc(c(c(c2C1=O)O)CSC[C@@H](C(=O)O)NC(=O)C)OC	CNP0159903.1
C[C@@H]([C@@H](C(=O)N[C@H](C(=O)O)[C@@H]1[C@H]([C@H]([C@H](n2ccc(=O)[nH]c2=O)O1)O)O)N)[C@@H](c1ccc(cn1)O)O	CNP0233220.1
C[C@@](Cc1c(c2c(cc1)C(=O)c1c(C2=O)cccc1O)O)(CC(=O)O)O	CNP0206774.1
CC(C)C[C@@H](C(=O)O)NC(=O)[C@H]([C@@H](Cc1ccccc1)N)O	CNP0146830.1
CC(=O)c1c(c2c(c3c(cc(cc3cc2cc1/C=C(/CC(=O)O)\O)O)O)O)O	CNP0405784.0
Cc1c(c(ccc1)O)C(=O)O[C@H](C)c1cccc2c1nc1c(c(ccc1)C(=O)O)n2	CNP0342219.1
c1cc(c(cc1/C=C/C(=O)O)O)O[C@H]1[C@@H]([C@H]([C@@H]([C@@H](C(=O)O)O1)O)O)O	CNP0052677.1
c1cc(ccc1CCC(=O)c1c(cc(cc1O[C@@H]1[C@H]([C@@H]([C@H]([C@H](C(=O)O)O1)O)O)O)O)O)O	CNP0222622.1
O=C(O)[C@H]1CSC(=N1)[C@H]1CSC(=N1)[C@H]1[C@H](OC(=N1)c1ccccc1O)C	CNP0160154.0
CO[C@H]1[C@H]([C@@H](O[C@@H]1[C@H](C(=O)N)O[C@@H]1[C@H]([C@H](C=C(C(=O)O)O1)O)O)n1ccc(=O)[nH]c1=O)O	CNP0305545.1
CSC[S@+](C[C@H](CO)NC(=O)/C=C/c1c(C)[nH]c(=O)[nH]c1=O)[O-]	CNP0544877.1
C1[C@@H](c2ccc(cc2)O[C@H]2[C@@H]([C@H]([C@@H]([C@@H](C(=O)O)O2)O)O)O)Oc2cc(cc(c2C1=O)O)O	CNP0332504.1
COc1c(cc(cc1)/C=C/C(=O)O)O[C@@H]1[C@H]([C@@H]([C@H]([C@H](C(=O)O)O1)O)O)O	CNP0021841.1
C[C@H]1C[C@@H]([C@@H]([C@@]2(C3=C(C[C@H](CC(=O)O)O2)C(=O)c2c(C3=O)c(ccc2)O)O1)O)O	CNP0135165.1
c1cc(ccc1c1coc2c(c1=O)ccc(c2)O)O[C@@H]1[C@H]([C@H]([C@@H]([C@@H](C(=O)O)O1)O)O)O	CNP0021847.1
CC(=O)N[C@@H](CSc1c(c(=O)cc2c1nc1c(ccc(c1)C=O)o2)N)C(=O)O	CNP0404050.1
c1cc(ccc1/C=C\c1cc(cc(c1)OS(=O)(=O)O)O)OS(=O)(=O)O	CNP0021829.0
C[C@H]1[C@@]2([C@H](C[C@H](CC(=O)O)O1)C(=O)c1c(C2=O)c(ccc1)O)O	CNP0187766.1
C[C@H]1C2=C(C[C@H](CC(=O)O)O1)C(=O)c1c(C2=O)c(ccc1)O	CNP0253487.1
c1cc(ccc1/C=C/c1cc(cc(c1)O[C@H]1[C@@H]([C@H]([C@@H]([C@@H](C(=O)O)O1)O)O)O)O)O	CNP0082298.1
CCc1c(C(=O)N[C@H](CC(C)C)C(=O)N[C@@H](C)C(=O)O)nc(c(=O)[nH]1)C(C)C	CNP0162177.1
c1ccc2c(c1C(=O)O)nc(c1cccc(c1NC(=O)c1c(cccn1)O)O)o2	CNP0155999.0
CCC[C@@H]1[C@]2([C@@](C[C@@H](CC(=O)O)O1)(C(=O)c1cccc(c1C2=O)O)O)O	CNP0256196.1
COc1c(cc(cc1)[C@@H]1CC(=O)c2c(cc(cc2O1)O)O)OS(=O)(=O)O	CNP0380934.0
c1cc(c(cc1/C=C/C(=O)O)O[C@H]1[C@@H]([C@H]([C@@H]([C@@H](C(=O)O)O1)O)O)O)O	CNP0182215.1
CC1(C/C(=N\CCCC(=O)O)/c2c(cc(cc2O)c2ccccc2)O1)C	CNP0000186.0
O=C(O)/C=C/C(=C\C(=C\[C@@H]1C(=C(O)CCC1)c1cc(O)ccc1O)\C)/OC	CNP0350841.0
COc1ccc(cc1)c1coc2c(c1=O)ccc(c2)O[C@@H]1[C@H]([C@H]([C@@H]([C@@H](C(=O)O)O1)O)O)O	CNP0232586.1
c1cc(ccc1/C=C\c1cc(cc(c1)OS(=O)(=O)O)OS(=O)(=O)O)O	CNP0021830.0
O=c1c(c(OC)n(c2ccccc2)n1c1ccccc1)[N+](=O)[O-]	CNP0602781.0
Cc1c(C(=O)N[C@H](CC(C)C)C(=O)N[C@@H](C)C(=O)O)nc(c(=O)[nH]1)C(C)C	CNP0136556.1
c1cc(ccc1c1coc2cc(cc(c2c1=O)O[C@@H]1[C@@H]([C@H]([C@@H]([C@H](C(=O)O)O1)O)O)O)O)O	CNP0350449.1
c1ccc2cc(ccc2c1)NC(=O)c1c(=N)n(c2c(cccc2)[n+]1[O-])O	CNP0522853.0
O=C(O)[C@H]1O[C@H](Oc2cc(c(O)c(O)c2c2ccccc2)c2ccccc2)[C@H](O)[C@@H](O)[C@@H]1O	CNP0080962.0
COc1cc(/C=C/C(=O)O[C@H]2[C@@H](C[C@](C[C@H]2O)(C(=O)O)O)O)ccc1O	CNP0129307.1
CC(=O)N[C@@H](CSCc1c(cc2c(c1O)C(=O)C=C(C2=O)OC)OC)C(=O)O	CNP0235341.1
COc1c(cc(cc1)[C@H]1CC(=O)c2c(cc(cc2O1)O[C@@H]1[C@@H]([C@H]([C@@H]([C@@H](C(=O)O)O1)O)O)O)O)O	CNP0021857.1
c1cc(c(cc1/C=C/C(=O)O[C@@H]1[C@@H]([C@H]([C@@H]([C@@H](C(=O)O)O1)O)O)O)O)O	CNP0156516.1
C1[C@H]([C@@H](c2cc(c(cc2)O)O[C@H]2[C@@H]([C@H]([C@@H]([C@H](C(=O)O)O2)O)O)O)Oc2cc(cc(c12)O)O)O	CNP0021865.1
COc1c(ccc(c1)/C=C/C(=O)O)O[C@H]1[C@@H]([C@H]([C@@H]([C@@H](C(=O)O)O1)O)O)O	CNP0040512.1
CC(=O)CC(=O)c1c(cc2Cc3c(c(ccc3)O)C(=O)c2c1O)CC(=O)O	CNP0193694.0
CC(=O)CC(=O)c1c(cc2c(c1O)C(=O)c1c(C2=O)cccc1O)CC(=O)O	CNP0343684.0
[nH]1c(=O)c(/C=C/C(=O)N[C@H](C[S@+](CSC)[O-])CO)c([nH]c1=O)C	CNP0544877.2
c1cc(c(cc1CCC(=O)O)O[C@H]1[C@@H]([C@H]([C@@H]([C@@H](C(=O)O)O1)O)O)O)O	CNP0021834.1
C1[C@H]([C@@H](c2cc(c(cc2)O)O)Oc2cc(cc(c12)O)O[C@@H]1[C@H]([C@@H]([C@H]([C@H](C(=O)O)O1)O)O)O)O	CNP0021861.1
COc1c(cc(cc1)[C@@H]1CC(=O)c2c(cc(cc2O1)O)O)O[C@H]1[C@H]([C@@H]([C@@H]([C@@H](C(=O)O)O1)O)O)O	CNP0027962.1
OC(=O)[C@H](OC(=O)/C=C/c1cc(O)c(O)cc1)Cc1ccc(O)c(O)c1	CNP0243825.3
CCCCCOc1ccc2cc(ccc2c1)S(=O)(=O)N[C@H](CCC(=O)O)C(=O)O	CNP0141560.1
C1[C@@H](c2ccc(cc2)O)Oc2cc(cc(c2C1=O)O[C@H]1[C@@H]([C@H]([C@@H]([C@@H](C(=O)O)O1)O)O)O)O	CNP0021856.1
C/C=C(\C)/C=C/C(=O)N[C@H](C(=O)O[C@H](C)[C@@H](C)C(=O)O)[C@H](C)c1ccccc1	CNP0120867.1
C1[C@H](COc2c1ccc(c2)O[C@H]1[C@@H]([C@H]([C@@H]([C@@H](C(=O)O)O1)O)O)O)c1ccc(cc1)O	CNP0235570.1
C1[C@@H](C(=O)N[C@H](C(=O)N[C@H](Cc2c(ccc(c2)c2cc1c(cc2)O)O)C(=O)O)C[C@H](CN)O)N	CNP0336375.1
Cc1c(c2c(cc1)C(=O)c1cc(c(c(c1C2=O)C)C(=O)O)O)O	CNP0351000.0
c12ccccc1[nH]cc2c1c(C(=O)O)[nH]c(C(=O)O)c1c1c2ccccc2[nH]c1	CNP0352248.0
O=C(O)c1cccc(C(=O)CC[C@H]2O[C@@H]([C@H](O)[C@@H]2O)n2cnc3c2nc[nH]c3=O)c1	CNP0125568.1
c1cc(ccc1/C=C/c1cc(cc(c1)O)O)O[C@H]1[C@@H]([C@H]([C@@H]([C@@H](C(=O)O)O1)O)O)O	CNP0342865.1
c1cc(ccc1/C=C\c1cc(cc(c1)O[C@@H]1[C@H]([C@H]([C@@H]([C@@H](C(=O)O)O1)O)O)O)O)O	CNP0082298.2
C1[C@@H](C(=O)c2c(cc(cc2)O[C@H]2[C@H]([C@H]([C@@H]([C@@H](C(=O)O)O2)O)O)O)O1)c1ccc(cc1)O	CNP0021846.1
CC(=O)N[C@@H](CSCc1c(cc2C(=O)C=C(C(=O)c2c1O)CO)OC)C(=O)O	CNP0397365.1
COc1ccc(cc1)c1coc2cc(c(c(c2c1=O)O)OC)O[C@H]1[C@@H]([C@H]([C@@H]([C@@H](C(=O)O)O1)O)O)O	CNP0075710.1
OC(=O)c1cc(ccc1O)N(Cc1ccccc1O)Cc1c(O)ccc(O)c1	CNP0269688.0
CC1=C(C(=O)c2cc(c(c(c2C1=O)O)CSC[C@@H](C(=O)O)NC(=O)C)OC)OC	CNP0360228.1
COc1c(ccc(c1)c1c(c(=O)c2c(cc(cc2o1)O)O)O)O[C@H]1[C@@H]([C@H]([C@@H]([C@@H](C(=O)O)O1)O)O)O	CNP0409180.1
c1c(C[C@@H](C(=O)O)NCCN[C@@H](CCCN=C(N)N)C(=O)O)[nH]cn1	CNP0201901.1
C[C@H]([C@@H](C(=O)O)NC(=O)[C@H](CCCN=C(N)N)NC(=O)c1c(c(ccc1)O)O)O	CNP0163662.1
CC(=O)N[C@@H](CSCc1c(cc2c(c1O)C(=O)C(=C(C2=O)OC)CO)OC)C(=O)O	CNP0218677.1
CC(C)[C@@H](C(=O)N[C@@H](Cc1ccccc1)C(=O)O)NC(=O)[C@H]([C@@H](Cc1ccccc1)N)O	CNP0327098.1
c1c(c(=O)[nH]c(=O)n1[C@H]1[C@@H]([C@@H]([C@@H]([C@@H](C(=O)O)N)O1)O)O)CO	CNP0289626.1
CCC[C@H]1C2=C(C[C@@H](CC(=O)O)O1)C(=O)c1c(C2=O)c(ccc1)O	CNP0291258.1
c1cc(c(cc1c1c(c(=O)c2c(cc(cc2o1)O)O)O)O[C@H]1[C@@H]([C@H]([C@H]([C@H](C(=O)O)O1)O)O)O)O	CNP0119041.1
c1cc(ccc1/C=C\c1cc(cc(c1)O)O)O[C@H]1[C@@H]([C@H]([C@@H]([C@@H](C(=O)O)O1)O)O)O	CNP0342865.2
COc1c(ccc(c1)CCC(=O)O)O[C@H]1[C@@H]([C@H]([C@@H]([C@@H](C(=O)O)O1)O)O)O	CNP0079338.1
C1[C@@H](c2ccc(cc2)O)Oc2cc(cc(c2C1=O)O)O[C@H]1[C@@H]([C@H]([C@@H]([C@@H](C(=O)O)O1)O)O)O	CNP0281101.1
C1[C@H]([C@@H](c2cc(c(c(c2)O)O)O)Oc2cc(cc(c12)O)O)O[C@@H]1[C@@H]([C@H]([C@@H]([C@@H](C(=O)O)O1)O)O)O	CNP0362352.1
COc1c(cc(cc1)/C=C/C(=O)O[C@H]1[C@@H]([C@H]([C@@H]([C@H](C(=O)O)O1)O)O)O)O	CNP0021838.1
COc1c(cc2c(c1)c(=O)c(co2)c1ccc(cc1)O[C@H]1[C@@H]([C@H]([C@@H]([C@@H](C(=O)O)O1)O)O)O)O	CNP0021845.1
O=C(O)c1cccc(C(=O)O)c1CC(=O)NCCc1c[nH]c2ccccc12	CNP0000134.0
c1(ccc2c(c1)nc1c(cc(=O)c(c1SC[C@@H](C(=O)O)NC(=O)C)N)o2)C(=O)O	CNP0177038.1
c1ccc2c(c1)c1c(cc(cc1)O[C@H]1[C@@H]([C@H]([C@@H]([C@@H](C(=O)O)O1)O)O)O)oc2=O	CNP0084711.1
C1[C@H](COc2c1ccc(c2)O)c1ccc(cc1)O[C@@H]1[C@H]([C@@H]([C@H]([C@H](C(=O)O)O1)O)O)O	CNP0341549.1
c1cc2c(c(c1)Cl)[nH]cc2c1c(C(=O)O)[nH]c(c1c1c[nH]c2c1cccc2Cl)C(=O)O	CNP0168555.0
COc1c(cc2c(c1)c(=O)c(co2)c1ccc(cc1)O)O[C@H]1[C@@H]([C@H]([C@@H]([C@@H](C(=O)O)O1)O)O)O	CNP0078787.1
CC(=O)N[C@@H](CSC(=O)c1cc(cc2c1[nH]c(=O)c(=C)o2)OC)C(=O)O	CNP0260058.1
CCCCOc1ccc2cc(ccc2c1)S(=O)(=O)N[C@H](CCC(=O)O)C(=O)O	CNP0080880.1
CC1=C(C(=O)c2cc(c(c(c2C1=O)O)CSC[C@@H](C(=O)O)NC(=O)C)O)OC	CNP0311176.1
c1cc(ccc1CCc1c[nH]c2c1c(=O)nc([nH]2)N)C(=O)N[C@H](CCC(=O)[O-])C(=O)[O-]	CNP0472110.1
CCOC(=O)[C@H](CCc1ccccc1)N[C@H]1CCCN2CCC[C@H](C(=O)O)N2C1=O	CNP0447884.1
Cc1c(C)c2c(cc3c(CCC(C)(C)O3)c2oc1=O)OCC(=O)N[C@@H](Cc1ccccc1)C(=O)O	CNP0300203.1
COCCOC(=O)C1=C(C)NC(=C([C@H]1c1cccc(c1)[N+](=O)[O-])C(=O)OC/C=C\c1ccccc1)C	CNP0514185.0
O=C(O)C(C(=O)O)C1C(=O)N(c2ccccc2)N(C1=O)c1ccccc1	CNP0264659.0
c1(c2ccccc2)cc(=O)oc2cc(ccc12)OCC(=O)N[C@H](Cc1c2ccccc2[nH]c1)C(=O)O	CNP0349822.1
c1cc(ccc1C[C@@H](C(=O)NCC(=O)N[C@H](CCCCN)C(=O)O)N)O	CNP0482025.0
CCCc1cc(=O)oc2c3CCC(C)(C)Oc3cc(c12)OCC(=O)NC[C@H]1CC[C@H](CC1)C(=O)O	CNP0349424.1
COc1ccc(/C=C\2/C(=O)c3c(cc(cc3)OCC(=O)N3C[C@H](C[C@H]3C(=O)O)O)O2)c(c1OC)OC	CNP0349524.1
c12c(C)c(ccc1c1ccccc1c(=O)o2)OCC(=O)N[C@@H](Cc1c2ccccc2[nH]c1)C(=O)O	CNP0349456.1
CC(C)[C@H](C(=O)O)NC(=O)[C@@H](Cc1c[nH]c2ccccc12)N	CNP0169130.0
CCOc1c(ccc(c1)CC(=O)N[C@@H](CC(C)C)c1ccccc1NCCCCC(=O)O)C(=O)O	CNP0346935.0
O=C1C=C(CO)[C@H]2C1=C(C)C[C@H](OC(=O)Cc1ccc(O)cc1)[C@H]1[C@@H]2OC(=O)[C@@H]1C[S@+](=O)([O-])O	CNP0374097.0
CC[C@H](C)[C@@H](C(=O)O)NC(=O)[C@H](Cc1c[nH]c2ccccc12)N	CNP0210237.0
c1ccc(cc1)C[C@H](C(=O)N[C@H](Cc1c[nH]c2ccccc12)C(=O)N[C@@H](CCCCN)C(=O)O)N	CNP0347790.0
COc1c2C(=O)OCc2c(C)c2c1C[C@H]1[C@](C)(C[C@@H]([C@@H](C(C)(C)O)[C@]1(C)CCC(=O)O)O)O2	CNP0347546.1
CCc1c(C)c2ccc(c(C)c2oc1=O)O[C@@H](C)C(=O)N[C@@H](Cc1c[nH]c2ccc(cc12)O)C(=O)O	CNP0349433.0
CC[C@H](C)[C@@H](C(=O)N[C@@H](Cc1ccccc1)C(=O)O)NC(=O)N1[C@@H](C(C)C)C(=O)Nc2c1cccc2	CNP0239196.1
CC(=CCC/C(=C/Cc1c(c(c(cc1)O)[C@H]1c2c(cc(cc2C(=O)O1)C(=O)O)O)O)/C)C	CNP0146735.0
CC(C)[C@@H](C(=O)N[C@@H](C(=O)O)c1ccccc1)N1C(=O)N2CCc3c([C@@]2(C)C1=O)[nH]c1ccccc31	CNP0349658.1
CC1([C@H](C(=O)O)N2[C@@H]([C@@H](C2=O)NC(=O)[C@@H](c2ccccc2)NC(=O)N2CCNC(=O)C2=O)S1)C	CNP0456777.1
C1C[C@H](C(=O)N[C@H](CCCCN)C(=O)O)N(C1)C(=O)[C@H](Cc1cnc[nH]1)N	CNP0482216.0
c12nc3c(cccc3)n1CCN2C(=O)N[C@@H](CC(C)C)C(=O)N[C@@H](Cc1ccccc1)C(=O)O	CNP0349500.1
CC(C)[C@@H](C(=O)N[C@@H](Cc1c[nH]c2ccccc12)C(=O)O)NC(=O)N1CC(=O)Nc2c1cccc2	CNP0349533.1
Cc1coc2c1cc1c(C)c(CCC(=O)N3CCC(CC3)(C(=O)O)c3ccccc3)c(=O)oc1c2	CNP0349649.0
OC(=O)[C@H](Cc1ccccc1)NC(=O)[C@H](Cc1ccccc1)NC(=O)N1CC(=O)Nc2c1cccc2	CNP0349451.1
CCCc1cc(=O)oc2cc(c(cc12)Cl)OCC(=O)N[C@@H](Cc1c[nH]c2ccc(cc12)O)C(=O)O	CNP0248110.0
CO/N=C(/C(=O)N[C@@H]1C(=O)N2C(=C(COC(=O)C)CS[C@H]12)C(=O)O)\c1csc(N)n1	CNP0169147.3
c1ccc(cc1)C[C@H](C(=O)N[C@@H](CCCN=C(N)N)C(=O)O)N	CNP0346856.0
O=C([O-])[C@@H]1C(C)(C)S[C@@H]2[C@@H](C(=O)N12)NC(=O)c1c(OCC)ccc2c1cccc2	CNP0340714.3
c1c(cc2c(c1O)C(=O)c1c(cc(cc1C2=O)O)O)C(=O)O	CNP0388349.0
C1C[C@@H](C(=O)O)N(C1)C(=O)[C@H](Cc1c[nH]c2ccccc12)N	CNP0346682.0
c12c(C)c(ccc1c(C)c(c(=O)o2)Cc1ccccc1)O[C@@H](C)C(=O)NC[C@@H]1CC[C@@H](CC1)C(=O)O	CNP0332974.1
OC(=O)[C@H]1CCCN(CCC=C(c2ccccc2)c2ccccc2)C1	CNP0338040.0
Cc1cc(c2c3c(CCC3)c(=O)oc2c1)OCC(=O)N[C@H](C(=O)O)c1ccccc1	CNP0349818.1
c1(c2ccccc2)cc(=O)oc2cc(ccc12)O[C@H](C)C(=O)N[C@H](Cc1c2ccccc2[nH]c1)C(=O)O	CNP0327321.1
N[C@H](Cc1c[nH]c2ccccc12)C(=O)N[C@@H](Cc1ccccc1)C(=O)O	CNP0346752.0
c1cc(ccc1C[C@@H](C(=O)N[C@H](CCCN=C(N)N)C(=O)O)NC(=O)CN)O	CNP0482188.0
O=C1C(CC[S@@+]([O-])c2ccccc2)C(=O)N(c2ccccc2)N1c1ccccc1	CNP0518170.0
Cc1c2c(c3c(c(=O)o2)CCCC3)ccc1OCC(=O)N[C@@H](Cc1ccccc1)C(=O)O	CNP0349787.1
C[C@H](Cc1cc(c(c(c1)OC)OC)OC)Oc1c(cc(cc1)C(=O)O)OC	CNP0348974.0
COc1cc(cc(c1O[C@@H](CO)[C@H](c1cc(c(cc1)O)OC)O)OC)/C=C\C(=O)O	CNP0348973.0
c1ccc(cc1)C[C@H](C(=O)NCC(=O)N[C@H](CCCCN)C(=O)O)N	CNP0595387.0
CC(C)C[C@@H](C(=O)N[C@H](CCCCN)C(=O)O)NC(=O)[C@H](Cc1cnc[nH]1)N	CNP0538494.0
OC(=O)[C@@H]1CCCN1C(=O)COc1ccc2c3c(CCC3)c(=O)oc2c1	CNP0349769.1
CC(C)C[C@@H](C(=O)N[C@@H](Cc1ccccc1)C(=O)N[C@@H](CCCN=C(N)N)C(=O)O)N	CNP0492738.0
CC(C)(C)CCN[C@@H](CC(=O)O)C(=O)N[C@H](Cc1ccccc1)C(=O)OC	CNP0348519.0
CC(C)[C@@H](C(=O)O)N(Cc1ccc(cc1)c1ccccc1c1n[nH]nn1)C(=O)CC[C@H](C)O	CNP0283835.0
COc1ccc2c(c1)[nH]c(n2)S(=O)(=O)Cc1c(C)c(c(C)c[n+]1[O-])OC	CNP0565350.0
CC(C)[C@H](C(=O)N[C@@H](CCCCN)C(=O)O)NC(=O)[C@@H](Cc1ccccc1)N	CNP0347095.0
CCCCCc1ccc(cc1)/C=C/C(=O)Nc1ccccc1C(=O)O	CNP0597839.0
c1ccc2c(c1)c(c[nH]2)C[C@H](C(=O)N[C@@H](CC(=O)N)C(=O)O)N	CNP0316963.0
Cc1cc(=O)oc2cc(ccc12)OCC(=O)N1CCC(CC1)(C(=O)O)c1ccccc1	CNP0238559.0
c1cc(ccc1C[C@@H](C(=O)N[C@@H](CCCN=C(N)N)C(=O)O)N)O	CNP0261572.0
CC[C@@H](C)C(=O)O[C@H]([C@@H](C)OC(=O)/C(=C\C)/NC(=O)c1c(c(ccc1)NC=O)O)[C@@H](CC)C(=O)O	CNP0193373.0
c1cc(ccc1C[C@@H](C(=O)N[C@H](CCCCN)C(=O)O)NC(=O)[C@H](CO)N)O	CNP0595153.0
C1[C@H]([C@@H]([C@@H](C[C@@]1(C(=O)O)O)OC(=O)/C=C/c1ccc(cc1)O)O)O	CNP0215883.2
Cc1cc(=O)n(c(c1)C1CCCCC1)O[C@@H]1[C@@H]([C@@H]([C@@H]([C@H](C(=O)O)O1)O)O)O	CNP0574789.0
c1(Cc2ccccc2)c(C)c2ccc(cc2oc1=O)OCC(=O)N1CCC(CC1)C(=O)O	CNP0290005.0
CC(C)[C@@H](C(=O)N1CCC[C@@H]1C(=O)O)NC(=O)N1CC(=O)Nc2c1cccc2	CNP0519066.1
N[C@H](Cc1c[nH]c2ccccc12)C(=O)N[C@@H](Cc1ccc(cc1)O)C(=O)O	CNP0265725.0
CC(C)C[C@H](C(=O)N[C@H](CCCN=C(N)N)C(=O)O)NC(=O)[C@@H](Cc1ccccc1)N	CNP0347099.0
C1C(=Nc2c(N1)[nH]c(nc2=O)N)CN(C=O)c1ccc(cc1)C(=O)N[C@@H](CCC(=O)O)C(=O)O	CNP0257972.0
c1ccc(cc1)C[C@@H](C(=O)N[C@H](CCCCN)C(=O)O)NC(=O)[C@H](CS)N	CNP0525756.0
CC(=O)Oc1cc(cc2c1C(=O)c1c(cccc1C2=O)OC(=O)C)C(=O)O	CNP0184776.0
OC(=O)[C@H]1Cc2c([C@H](c3coc4ccccc4c3=O)N1)[nH]c1ccccc21	CNP0349121.0
c1ccnc(c1)NS(=O)(=O)c1ccc(cc1)N/N=C/1\C=CC(=O)C(=C1)C(=O)O	CNP0349954.0
CN/C(=C/[N+](=O)[O-])/NCC[S@@+](Cc1ccc(CN(C)C)o1)[O-]	CNP0598490.0
CC[C@@H](C)[C@@H](C(=O)N1CCC[C@H]1C(=O)O)NC(=O)N1CC(=O)Nc2c1cccc2	CNP0338677.1
c1ccc(cc1)C[C@@H](C(=O)O)NC(=O)[C@H](Cc1cnc[nH]1)N	CNP0403034.0
CC(C)[C@@H](C(=O)N[C@H](Cc1ccccc1)C(=O)O)NC(=O)N1CC(=O)Nc2c1cccc2	CNP0271933.1
CC[C@@H](C)[C@@H](C(=O)N[C@@H](CCCN=C(N)N)C(=O)O)NC(=O)[C@H](Cc1ccccc1)N	CNP0148747.0
C[C@@H]([C@@H](C(=O)N[C@H](CCCCN)C(=O)O)NC(=O)[C@H](Cc1ccccc1)N)O	CNP0266505.0
c1c(C[C@H](C(=O)N[C@@H](CCCCN)C(=O)O)NC(=O)[C@H](CC(=O)N)N)[nH]cn1	CNP0596915.0
CC[C@H](C)[C@H](C(=O)N[C@@H](Cc1ccccc1)C(=O)N[C@H](CCCN=C(N)N)C(=O)O)N	CNP0347587.0
COc1ccc(/C=C/C(=O)O[C@H](C(=O)O)[C@](Cc2ccc(c(c2)O)O)(C(=O)O)O)cc1O	CNP0229879.1
c1ccc(cc1)C[C@@H](C(=O)N[C@H](CC(=O)O)C(=O)N[C@@H](CCCCN)C(=O)O)N	CNP0239391.0
O[C@H]1C[C@@](O)(C[C@H](O)[C@H]1OC(=O)/C=C/c1cc(O)c(O)cc1)C(=O)O	CNP0190199.2
OC(=O)[C@@H](Cc1ccccc1)NC(=O)CNC(=O)N1CC(=O)Nc2c1cccc2	CNP0247225.1
C[C@H](C(=O)N1Cc2ccccc2C[C@@H]1C(=O)O)N[C@@H](CCc1ccccc1)C(=O)O	CNP0123017.0
c1ccc(cc1)C[C@@H](C(=O)N[C@@H](CCCCN)C(=O)O)NC(=O)[C@H](CCCCN)N	CNP0559547.0
CO/C=C(\c1ccccc1Oc1cc(Oc2ccccc2C#N)ncn1)/C(=O)O	CNP0449824.0
CC(C)[C@@H](C(=O)N[C@@H](Cc1ccccc1)C(=O)O)NC(=O)N1[C@@H](C(C)C)C(=O)Nc2c1cccc2	CNP0349490.1
c1c(C[C@@H](C(=O)N[C@@H](CCCN=C(N)N)C(=O)O)NC(=O)[C@@H](CC(=O)O)N)[nH]cn1	CNP0551723.0
CCCc1cc(=O)oc2cc(C)cc(c12)OCC(=O)N[C@H](Cc1c[nH]c2ccc(cc12)O)C(=O)O	CNP0349494.0
COc1cc(c2c(=O)cc(C[C@H](CCCCC(=O)O)O)oc2c1)OC	CNP0155113.0
CC(C)C[C@@H](C(=O)N[C@H](Cc1cnc[nH]1)C(=O)N[C@H](CCCN=C(N)N)C(=O)O)N	CNP0191986.0
c1cc(ccc1C[C@H](C(=O)N[C@@H](CCCCN)C(=O)O)NC(=O)[C@H](CC(=O)O)N)O	CNP0493278.0
CCc1cc(=O)oc2cc(C)cc(c12)OCC(=O)N[C@H](Cc1c[nH]c2ccc(cc12)O)C(=O)O	CNP0221816.0
NCCCC[C@H](N[C@@H](CCc1ccccc1)C(=O)O)C(=O)N1CCC[C@H]1C(=O)O	CNP0404805.1
COc1ccc(/C=C\2/C(=O)c3c(cc(cc3)OCC(=O)N3C[C@@H](C[C@H]3C(=O)O)O)O2)cc1OC	CNP0349527.1
CC[C@@H](C)[C@H](C(=O)N[C@H](CCCCN)C(=O)O)NC(=O)[C@@H](Cc1ccccc1)N	CNP0177143.0
c1ccc(cc1)C[C@@H](C(=O)N[C@@H](CCCCN)C(=O)O)NC(=O)[C@H](CC(=O)N)N	CNP0506104.0
CN(C)CC/C=C/1\c2cc(CC(=O)O)ccc2OCc2c1cccc2	CNP0218290.0
CCCCCCCc1nc(cs1)/C=C\C(=O)NCC(=O)N[C@H](C)C(=O)O	CNP0448534.0
CC[C@@H](C)[C@H](C(=O)N[C@@H](Cc1ccccc1)C(=O)N[C@@H](CCCCN)C(=O)O)N	CNP0395447.0
C[C@H](C(=O)N[C@H](Cc1c[nH]c2ccc(cc12)O)C(=O)O)Oc1ccc2c(c1)oc(=O)c1ccccc21	CNP0303355.0
CC(C)C[C@@H](C(=O)N[C@@H](Cc1cnc[nH]1)C(=O)N[C@H](CCCCN)C(=O)O)N	CNP0593527.0
CC(C)C[C@@H](C(=O)N[C@H](Cc1ccccc1)C(=O)N[C@H](CCCCN)C(=O)O)N	CNP0143639.0
CC(C)C[C@@H](C(=O)N[C@H](Cc1ccc(cc1)O)C(=O)N[C@H](CCCCN)C(=O)O)N	CNP0484017.0
CCCCNc1c(c(cc(c1)C(=O)O)S(=O)(=O)N)Oc1ccccc1	CNP0341658.0
CN1CC[C@]23[C@H]4[C@H]1Cc1c2c(c(cc1)O[C@@H]1[C@H]([C@@H]([C@H]([C@H](C(=O)O)O1)O)O)O)O[C@H]3C(=O)CC4	CNP0566545.0
CC(C)C[C@@H](C(=O)N[C@H](CCCCN)C(=O)O)NC(=O)[C@@H](Cc1ccccc1)N	CNP0346917.0
COc1ccc(/C=C/C(=O)Nc2ccccc2C(=O)O)cc1OC	CNP0292126.0
CN/C(=C/[N+](=O)[O-])/NCCSCc1ccc(CN(C)C)o1	CNP0577830.0
c1ccc(cc1)C[C@@H](C(=O)N[C@H](CCCN=C(N)N)C(=O)N[C@H](CCCCN)C(=O)O)N	CNP0592342.0
C[C@@H]([C@H](C(=O)N[C@@H](Cc1c[nH]c2ccccc12)C(=O)N[C@H](CCCCN)C(=O)O)N)O	CNP0601744.0
c1ccc2c(c1)c(c[nH]2)C[C@H](C(=O)N[C@@H](CCCCN)C(=O)O)NC(=O)CN	CNP0548539.0
COc1cc(/C=C/C(=O)O[C@H](C(=O)O)[C@](Cc2ccc(c(c2)O)O)(C(=O)O)O)ccc1O	CNP0404204.1
CC[C@@H](C)[C@@H](C(=O)N[C@H](CCCCN)C(=O)O)NC(=O)[C@H](Cc1cnc[nH]1)N	CNP0347369.0
CC(C)C[C@@H](C(=O)N[C@H](Cc1c[nH]c2ccccc12)C(=O)N[C@@H](CCCN=C(N)N)C(=O)O)N	CNP0572980.0
C[C@H](C(=O)N[C@@H](CCCCN)C(=O)O)NC(=O)[C@@H](Cc1cnc[nH]1)N	CNP0292187.0
COc1ccc(cc1)c1cc(=O)c2c(c(c(cc2o1)O[C@H]1[C@@H]([C@H]([C@@H]([C@@H](C(=O)O)O1)O)O)O)OC)O	CNP0137335.1
c1ccc(cc1)C[C@@H](C(=O)N[C@H](CS)C(=O)N[C@H](CCCCN)C(=O)O)N	CNP0507639.0
c1ccc(cc1)C[C@@H](C(=O)N[C@@H](CCCCN)C(=O)O)NC(=O)[C@H](CCC(=O)O)N	CNP0494246.0
CN(CC[C@@H](c1ccccc1)c1ccccn1)C(=O)CCC(=O)O	CNP0473368.0
OC(=O)C1=CCCN(CCON=C(c2ccccc2)c2ccccc2)C1	CNP0494181.0
CN/C(=C\[N+](=O)[O-])/NCCSCc1ccc(C[N+](C)(C)[O-])o1	CNP0578843.0
c1ccc(cc1)C[C@H](C(=O)N[C@@H](Cc1cnc[nH]1)C(=O)N[C@@H](CCCCN)C(=O)O)N	CNP0536659.0
c1ccc2c(c1)c(c[nH]2)C[C@H](C(=O)N[C@@H](CCCN=C(N)N)C(=O)O)NC(=O)[C@@H](CCCCN)N	CNP0586594.0
CC[C@H](c1cc(ccc1)O[C@H]1[C@@H]([C@H]([C@@H]([C@@H](C(=O)O)O1)O)O)O)[C@H](C)CN(C)C	CNP0482059.0
CC[C@@H](C)[C@H](C(=O)N[C@H](Cc1cnc[nH]1)C(=O)N[C@H](CCCCN)C(=O)O)N	CNP0548377.0
C[C@@H]([C@@H](C(=O)N[C@@H](Cc1cnc[nH]1)C(=O)N[C@@H](CCCCN)C(=O)O)N)O	CNP0510923.0
c1ccc2c(c1)c(c[nH]2)C[C@@H](C(=O)N[C@@H](CCCCN)C(=O)O)NC(=O)[C@@H](Cc1cnc[nH]1)N	CNP0599348.0
CC(C)(C(=O)O)Oc1ccc([C@@H](c2ccc(cc2)Cl)O)cc1	CNP0537892.0
C1CCC(CC1)([C@@H](CN)c1ccc(cc1)O[C@H]1[C@@H]([C@H]([C@@H]([C@H](C(=O)O)O1)O)O)O)O	CNP0347284.0
C[C@H](C(=O)N1[C@H]2CCCC[C@H]2C[C@@H]1C(=O)O)N[C@H](CCc1ccccc1)C(=O)O	CNP0600951.0
C[C@@H]([C@H](C(=O)N[C@@H](Cc1cnc[nH]1)C(=O)N[C@H](CCCN=C(N)N)C(=O)O)N)O	CNP0578128.0
CC(C)C[C@H](C(=O)N[C@H](CCCCN)C(=O)O)NC(=O)[C@@H](Cc1ccc(cc1)O)N	CNP0347274.0
c1ccc(cc1)C[C@@H](C(=O)N[C@H](Cc1ccccc1)C(=O)N[C@H](CCCCN)C(=O)O)N	CNP0600323.0
NS(=O)(=O)c1c(Oc2ccccc2)c(N2CCCC2)cc(c1)C(=O)O	CNP0469301.0
C1CC(=O)N[C@@H]1C(=O)N[C@@H](Cc1cnc[nH]1)C(=O)N[C@@H](CCCN=C(N)N)C(=O)O	CNP0497033.0
c1ccc(cc1)C[C@H](C(=O)N[C@@H](CCC(=O)N)C(=O)N[C@@H](CCCCN)C(=O)O)N	CNP0572152.0
c1ccc(cc1)C[C@H](C(=O)N[C@H](CS)C(=O)N[C@H](CCCN=C(N)N)C(=O)O)N	CNP0549590.0
CN1[C@@H]2C[C@@H]([C@H]1[C@H]1Cc3c([C@@H](CO)N1[C@@H]2C#N)c(ccc3)OC)C(=O)O	CNP0276978.0
CCCCC(=O)N(Cc1ccc(cc1)c1c(cccc1)c1nnn[nH]1)[C@@H](C(C)C)C(=O)O	CNP0542698.1
C[C@@H]([C@H](C(=O)N[C@H](Cc1ccccc1)C(=O)N[C@@H](CCCCN)C(=O)O)N)O	CNP0513089.0
c1(C(=O)N[C@@H](CCSC)C(=O)N2CCC[C@H]2C(=O)O)cc2c(ccc(c2)OC)n1C	CNP0349688.1
c1cc(ccc1C[C@H](C(=O)N[C@@H](CCCCN)C(=O)O)NC(=O)[C@@H](CS)N)O	CNP0555724.0
C/C=C(\C)/c1cc(c(c2c1Oc1c(c(cc(c1CO)O)/C(=C\C(=O)O)/C)C(=O)O2)C)OC	CNP0164190.0
c1ccc(cc1)C[C@H](C(=O)N[C@@H](CCC(=O)N)C(=O)N[C@@H](CCCN=C(N)N)C(=O)O)N	CNP0516845.0
C[C@H](C(=O)N1[C@@H]2CCC[C@@H]2C[C@@H]1C(=O)O)N[C@@H](CCc1ccccc1)C(=O)O	CNP0274644.0
CNCc1ccc(CSCCN/C(=C\[N+](=O)[O-])/NC)o1	CNP0491258.0
COc1c(ccc(c1)/C=C/C(=O)Nc1c(cc(cc1)O)C(=O)O)O	CNP0158826.0
CN1[C@H](CCC1=O)c1c[n+](ccc1)[C@H]1[C@@H]([C@@H]([C@H]([C@@H](C(=O)[O-])O1)O)O)O	CNP0506105.0
CSCC[C@H](C(=O)N[C@H](Cc1c[nH]c2ccccc12)C(=O)N[C@H](CCCN=C(N)N)C(=O)O)N	CNP0318974.0
C1CC(=O)N[C@@H]1C(=O)N[C@H](Cc1cnc[nH]1)C(=O)N[C@@H](CCCCN)C(=O)O	CNP0489869.0
c1cc(ccc1C[C@H](C(=O)N[C@H](Cc1ccc(cc1)O)C(=O)N[C@H](CCCCN)C(=O)O)N)O	CNP0602639.0
CCOC(=O)[C@H](CCc1ccccc1)N[C@@H](C)C(=O)N1[C@H]2CCC[C@H]2C[C@@H]1C(=O)O	CNP0340352.1
c1ccc2c(c1)c(c[nH]2)C[C@H](C(=O)N[C@H](CCC(=O)N)C(=O)O)N	CNP0347275.0
COc1ccc2c(c1)[nH]c(n2)[S@@+](Cc1c(C)c(c(C)c[n+]1[O-])OC)[O-]	CNP0595971.0
CC(C)[C@@H](C(=O)N[C@@H](Cc1c[nH]c2ccccc12)C(=O)N[C@H](CCCCN)C(=O)O)N	CNP0501658.0
c1ccc2c(c1)c(c[nH]2)C[C@@H](C(=O)N[C@@H](CC(=O)N)C(=O)N[C@@H](CCCCN)C(=O)O)N	CNP0156604.0
COc1cccc(/C=C\2/C(=O)c3c(cc(cc3)OCC(=O)N3Cc4c(C[C@H]3C(=O)O)cccc4)O2)c1	CNP0349846.1
C1C[C@@H](C(=O)O)N(C1)C(=O)[C@@H](Cc1cnc[nH]1)NC(=O)[C@@H]1CCC(=O)N1	CNP0534743.0
CC[C@@H](C)[C@H](C(=O)N[C@H](CCCN=C(N)N)C(=O)O)NC(=O)[C@H](Cc1c[nH]c2ccccc12)N	CNP0497408.0
Cc1cc(=O)oc2cc(c(cc12)Cl)OCC(=O)N[C@H](Cc1c[nH]c2ccc(cc12)O)C(=O)O	CNP0119699.0
C1CC(=O)N[C@@H]1C(=O)N[C@@H](Cc1ccccc1)C(=O)N[C@@H](CCCN=C(N)N)C(=O)O	CNP0348011.0
Cc1cn(c(=O)[nH]c1=O)[C@H]1C[C@@H]([C@H](COP(=O)(O)O)O1)N=[N+]=[N-]	CNP0562702.0
c1ccc2c(c1)c(c[nH]2)C[C@H](C(=O)N[C@@H](CC(=O)N)C(=O)N[C@H](CCCN=C(N)N)C(=O)O)N	CNP0347278.0
C1[C@@H]([C@H]([C@@H](C1=O)C/C=C/CCCC(=O)O)/C=C\[C@H](Cc1ccccc1)O)O	CNP0132653.0
c1ccc(cc1)C[C@@H](C(=O)N[C@H](CCCCN)C(=O)N[C@@H](CCCCN)C(=O)O)N	CNP0348041.0
c1cc(ccc1C[C@@H](C(=O)N[C@H](CC(=O)N)C(=O)N[C@@H](CCCN=C(N)N)C(=O)O)N)O	CNP0548347.0
c1cc(ccc1C[C@@H](C(=O)NCC(=O)N[C@H](Cc1ccc(cc1)O)C(=O)O)N)O	CNP0595862.0
c1ccc(cc1)C[C@H](C(=O)N[C@H](CCCCN)C(=O)O)NC(=O)[C@H](Cc1ccc(cc1)O)N	CNP0605682.0
Cc1cnc(c(c1[N+](=O)[O-])C)CS(=O)(=O)c1[nH]c2cc(ccc2n1)OC	CNP0498144.0
CC(C)[C@@H](C(=O)N[C@H](CCCCN)C(=O)O)NC(=O)[C@@H](Cc1c[nH]c2ccccc12)N	CNP0588671.0
C1C[C@@H](C(=O)N[C@H](CCCCN)C(=O)O)N(C1)C(=O)[C@H](Cc1c[nH]c2ccccc12)N	CNP0235720.0
c1ccc2c(c1)c(c[nH]2)C[C@@H](C(=O)N[C@H](CCCN=C(N)N)C(=O)N[C@@H](CCCCN)C(=O)O)N	CNP0490021.0
c1ccc2c(c1)c(c[nH]2)C[C@@H](C(=O)O)NC(=O)[C@@H](CC(=O)O)N	CNP0330191.0
COc1c(cc(cc1)/C=C/C(=O)Nc1c(cccc1O)C(=O)O)OC	CNP0521381.0
c1ccc2c(c1)c(c[nH]2)C[C@H](C(=O)N[C@H](CCCCN)C(=O)N[C@H](CCCN=C(N)N)C(=O)O)N	CNP0525017.0
C[C@H](C(=O)N[C@H](CCCCN)C(=O)O)NC(=O)[C@H](Cc1ccc(cc1)O)N	CNP0552709.0
c1cc(ccc1C[C@@H](C(=O)N[C@@H](CCCCN)C(=O)O)N)O	CNP0347167.0
C1C[C@@H](C(=O)N[C@@H](CCCN=C(N)N)C(=O)O)N(C1)C(=O)[C@H](Cc1ccc(cc1)O)N	CNP0585855.0
c1cc(ccc1C[C@@H](C(=O)N[C@H](CC(=O)O)C(=O)N[C@@H](CCCN=C(N)N)C(=O)O)N)O	CNP0492355.0
CSCC[C@H](C(=O)O)NC(=O)[C@@H](Cc1c[nH]c2ccccc12)N	CNP0440201.0
c1ccc2c(c1)c(c[nH]2)C[C@@H](C(=O)N[C@H](CCCCN)C(=O)O)NC(=O)[C@H](Cc1ccc(cc1)O)N	CNP0138326.0
c1ccc2c(c1)c(c[nH]2)C[C@@H](C(=O)N[C@@H](CO)C(=O)N[C@H](CCCCN)C(=O)O)N	CNP0509678.0
C[C@@H]([C@H](C(=O)N[C@H](CCCN=C(N)N)C(=O)O)NC(=O)[C@H](Cc1ccc(cc1)O)N)O	CNP0580389.0
c1cc(ccc1C[C@@H](C(=O)N[C@H](CCC(=O)N)C(=O)O)N)O	CNP0557057.0
c1ccc2c(c1)c(c[nH]2)C[C@H](C(=O)N[C@H](CCCCN)C(=O)O)N	CNP0514210.0
c1cc(ccc1C[C@@H](C(=O)O)NC(=O)/C=C/c1ccc(cc1)O)O	CNP0181780.1
C[C@H]1CC(=O)c2c(c(c(cc2OC)O)CCSC[C@H](C(=O)O)O)O1	CNP0348615.0
c1ccc2c(c1)c(c[nH]2)C[C@@H](C(=O)N[C@@H](CCC(=O)O)C(=O)N[C@H](CCCN=C(N)N)C(=O)O)N	CNP0486618.0
c1c(C[C@@H](C(=O)N[C@@H](CCC(=O)O)C(=O)N[C@@H](CCCCN)C(=O)O)N)[nH]cn1	CNP0593494.0
c1cc(ccc1C[C@@H](C(=O)N[C@H](Cc1cnc[nH]1)C(=O)N[C@H](CCCCN)C(=O)O)N)O	CNP0488927.0
c1ccc2c(c1)c(c[nH]2)C[C@@H](C(=O)N[C@H](CC(=O)O)C(=O)N[C@@H](CCCCN)C(=O)O)N	CNP0347969.0
C[C@@H]([C@H](C(=O)N[C@@H](CCCN=C(N)N)C(=O)O)NC(=O)[C@H](Cc1c[nH]c2ccccc12)N)O	CNP0538196.0
CC(C)[C@H](C(=O)N[C@H](CCCN=C(N)N)C(=O)O)NC(=O)[C@H](Cc1ccccc1)N	CNP0108004.0
c1ccc2c(c1)c(c[nH]2)C[C@@H](C(=O)N[C@@H](CCCCN)C(=O)O)NC(=O)[C@@H](CCCN=C(N)N)N	CNP0536442.0
c1ccc2c(c1)c(c[nH]2)C[C@H](C(=O)NCC(=O)N[C@H](Cc1c[nH]c2ccccc12)C(=O)O)N	CNP0231864.0
c1ccc2c(c1)c(c[nH]2)C[C@H](C(=O)O)NC(=O)[C@H](Cc1ccc(cc1)O)N	CNP0303960.0
c1c(C[C@@H](C(=O)N[C@@H](CCCCN)C(=O)N[C@@H](CCCCN)C(=O)O)N)[nH]cn1	CNP0501194.0
CC[C@@H](C)[C@@H](C(=O)N[C@@H](CCCCN)C(=O)O)NC(=O)[C@H](Cc1c[nH]c2ccccc12)N	CNP0171059.0
c1ccc(cc1)C[C@@H](C(=O)N[C@H](CCC(=O)O)C(=O)N[C@@H](CCCCN)C(=O)O)N	CNP0172291.0
C1C[C@H](C(=O)N[C@H](Cc2ccccc2)C(=O)N[C@H](CCCN=C(N)N)C(=O)O)NC1	CNP0348029.0
c1ccc(cc1)C[C@@H](C(=O)N[C@@H](CCCCN)C(=O)O)NC(=O)[C@H](CCC(=O)N)N	CNP0517045.0
c1cc(ccc1C[C@H](C(=O)N[C@H](CC(=O)N)C(=O)N[C@H](CCCCN)C(=O)O)N)O	CNP0552240.0
CN1[C@H]2CC[C@@H]1[C@H]([C@@H](C2)OC(=O)c1ccc(cc1)O)C(=O)O	CNP0397653.0
CC(C)[C@@H](C(=O)N[C@@H](Cc1ccccc1)C(=O)O)NC(=O)[C@H](CCC(=O)O)N	CNP0346827.0
CC(C)[C@H](C(=O)N[C@@H](CCCN=C(N)N)C(=O)O)NC(=O)[C@H](Cc1c[nH]c2ccccc12)N	CNP0542484.0
c1ccc2c(c1)c(c[nH]2)C[C@@H](C(=O)N[C@@H](CCC(=O)N)C(=O)N[C@@H](CCCN=C(N)N)C(=O)O)N	CNP0332932.0
c1cc(ccc1C[C@H](C(=O)N[C@@H](Cc1cnc[nH]1)C(=O)O)N)O	CNP0577926.0
C[C@H]([C@H](C(=O)N[C@H](CCCCN)C(=O)O)NC(=O)[C@@H](Cc1ccc(cc1)O)N)O	CNP0147256.0
c1coc2cc(c(cc12)CCC(=O)O)O[C@H]1[C@@H]([C@H]([C@@H]([C@H](CO)O1)O)O)O	CNP0331275.1
CC(C)C[C@H](C(=O)N[C@@H](CCCCN)C(=O)O)NC(=O)[C@H](Cc1c[nH]c2ccccc12)N	CNP0387580.0
CC[C@H](C)[C@@H](C(=O)N[C@H](Cc1ccc(cc1)O)C(=O)N[C@H](CCCCN)C(=O)O)N	CNP0549058.0
c1cc(ccc1C[C@H](C(=O)N[C@H](CC(=O)O)C(=O)N[C@@H](CCCCN)C(=O)O)N)O	CNP0567226.0
C[C@@H]([C@H](C(=O)N[C@H](CCCCN)C(=O)O)NC(=O)[C@@H](Cc1c[nH]c2ccccc12)N)O	CNP0570788.0
c1cc(ccc1C[C@@H](C(=O)N[C@H](CCC(=O)O)C(=O)O)N)O	CNP0522418.0
C=CC1=C(C(=O)O)N2[C@@H]([C@@H](C2=O)NC(=O)/C(=N/O)/c2csc(n2)N)SC1	CNP0349398.2
C[C@H]([C@H](C(=O)O)NC(=O)[C@H](Cc1c[nH]c2ccccc12)N)O	CNP0148357.0
c1(c2c(cc(CCC(=O)O)c1O[C@H]1[C@@H]([C@H]([C@@H]([C@H](CO)O1)O)O)O)cco2)OC	CNP0291661.1
C[C@@H](C(=O)O)NC(=O)[C@@H](Cc1ccccc1)NC(=O)[C@H](CCCN=C(N)N)N	CNP0488992.0
c1ccc2c(c1)c(c[nH]2)C[C@H](C(=O)N[C@H](CC(=O)O)C(=O)O)N	CNP0347169.0
c1ccc(cc1)C[C@@H](C(=O)N[C@H](CCCCN)C(=O)O)NC(=O)[C@H](CO)N	CNP0215664.0
c1ccc2c(c1)c(c[nH]2)C[C@H](C(=O)O)NC(=O)[C@@H](Cc1cnc[nH]1)N	CNP0444050.0
c1ccc(cc1)C[C@@H](C(=O)O)NC(=O)[C@H](Cc1ccc(cc1)O)N	CNP0315754.0
c1ccc2c(c1)c(c[nH]2)C[C@@H](C(=O)N[C@H](CCC(=O)O)C(=O)N[C@@H](CCCCN)C(=O)O)N	CNP0347734.0
CC1([C@@H](C(=O)O)N[C@@H]([C@@H](C(=O)O)NC(=O)COc2ccccc2)S1)C	CNP0347187.0
CSCC[C@@H](C(=O)N[C@@H](Cc1ccccc1)C(=O)N[C@@H](CCCCN)C(=O)O)N	CNP0261455.0
c1ccc2c(c1)c(c[nH]2)C[C@H](C(=O)N[C@H](CO)C(=O)N[C@H](CCCN=C(N)N)C(=O)O)N	CNP0406801.0
c1c(C[C@H](C(=O)N[C@@H](CCCN=C(N)N)C(=O)O)N)[nH]cn1	CNP0595167.0
C1CC(=O)N[C@@H]1C(=O)N[C@H](Cc1c[nH]c2ccccc12)C(=O)N[C@H](CCCCN)C(=O)O	CNP0347183.0
c1ccc2c(c1)c(c[nH]2)C[C@@H](C(=O)N[C@@H](CCCN=C(N)N)C(=O)O)N	CNP0347172.0
OC(=O)CCC(=O)Nc1ccc(cc1)S(=O)(=O)Nc1nccs1	CNP0342479.0
C[C@@H](C(=O)N[C@@H](Cc1ccccc1)C(=O)N[C@@H](CCCCN)C(=O)O)N	CNP0579435.0
CN(Cc1cnc2c(c(=O)nc([nH]2)N)n1)c1ccc(cc1)C(=O)N[C@H](CCC(=O)O)C(=O)O	CNP0347126.0
c1c(C[C@@H](C(=O)N[C@H](CC(=O)N)C(=O)N[C@H](CCCCN)C(=O)O)N)[nH]cn1	CNP0483550.0
CC(C)C[C@H](C(=O)N[C@H](CCCN=C(N)N)C(=O)O)NC(=O)[C@H](Cc1ccc(cc1)O)N	CNP0347731.0
c1c(C[C@@H](C(=O)N[C@H](Cc2cnc[nH]2)C(=O)N[C@H](CCCCN)C(=O)O)N)[nH]cn1	CNP0589925.0
c1ccc(cc1)C[C@@H](C(=O)N[C@H](CCCCN)C(=O)O)NC(=O)CN	CNP0486819.0
C[C@H](C(=O)N[C@@H](Cc1c[nH]c2ccccc12)C(=O)N[C@@H](CCCCN)C(=O)O)N	CNP0481783.0
Nc1nc(c2nc(CNc3ccc(cc3)C(=O)N[C@@H](CCC(=O)O)C(=O)O)cnc2n1)O	CNP0536674.1
c1cc(ccc1C[C@H](C(=O)O)NC(=O)[C@H](Cc1cnc[nH]1)N)O	CNP0531248.0
CN1c2c(cc(cc2)Cl)C(=N[C@H](C1=O)O[C@H]1[C@@H]([C@H]([C@@H]([C@H](C(=O)O)O1)O)O)O)c1ccccc1	CNP0347755.0
C[C@@H](C(=O)N[C@@H](CCCN=C(N)N)C(=O)O)NC(=O)[C@H](Cc1cnc[nH]1)N	CNP0530540.0
O([C@H]1O[C@H]([C@@H](O)[C@H](O)[C@H]1O)C(=O)O)C[C@@H](O)COC(=O)c1ccccc1	CNP0115847.1
C1C[C@@H](C(=O)N[C@@H](Cc2ccccc2)C(=O)O)N(C1)C(=O)[C@@H](Cc1ccc(cc1)O)N	CNP0342846.0
Cc1c(C)c2ccc(cc2oc1=O)OCC(=O)N[C@@H](Cc1c[nH]c2ccccc12)C(=O)O	CNP0349788.1
c1c(C[C@@H](C(=O)N[C@H](CCCCN)C(=O)O)NC(=O)CN)[nH]cn1	CNP0494116.0
CCOc1nc2cccc(c2n1Cc1ccc(cc1)c1ccccc1c1n[nH]nn1)C(=O)O	CNP0379113.0
Cc1c2c(c3c(c(=O)o2)CCCC3)ccc1OCC(=O)N[C@H](C(=O)O)c1ccccc1	CNP0349785.1
c12nc3c(cccc3)n1CCN2C(=O)N[C@@H](CC(C)C)C(=O)N[C@H](c1ccccc1)C(=O)O	CNP0243818.1
c1cc2c(cco2)c(c1/C=C/C(=O)O)O[C@H]1[C@@H]([C@H]([C@@H]([C@H](CO)O1)O)O)O	CNP0286197.1
c1ccc2c(c1)c(c[nH]2)C[C@@H](C(=O)N[C@@H](CCCCN)C(=O)O)NC(=O)[C@H](CCC(=O)O)N	CNP0541528.0
Cc1c(C)c2c(cc3c(CCC(C)(C)O3)c2oc1=O)OCC(=O)N1CCC(CC1)C(=O)O	CNP0243463.0
c12nc3c(cccc3)n1CCN2C(=O)N[C@@H](C(C)C)C(=O)N[C@H](Cc1ccccc1)C(=O)O	CNP0260062.1
COc1cccc(/C=C\2/C(=O)c3c(cc(cc3)OCC(=O)N3CCC[C@H]3C(=O)O)O2)c1	CNP0328681.1
CO/N=C(\C(=O)N[C@H]1[C@@H]2N(C(=C(CS2)COC(=O)C)C(=O)[O-])C1=O)/c1csc(N)n1	CNP0169147.4
O[C@@H]1[C@@H](O)[C@H](Oc2cc(O)c3c(=O)cc(oc3c2)c2ccc(O)cc2)O[C@@H]([C@H]1O)C(=O)O	CNP0397409.1
OC(=O)[C@H](Cc1cc(O)c(O)cc1)NC(=O)/C=C/c1cc(O)c(O)cc1	CNP0144319.1
COc1ccc(/C=C\2/C(=O)c3c(cc(cc3)OCC(=O)N3CCC[C@H]3C(=O)O)O2)c(c1OC)OC	CNP0349525.1
CCCCC(=O)N(Cc1ccc(cc1)c1ccccc1c1n[nH]nn1)[C@@H](C(C)C)C(=O)O	CNP0192971.1
C[C@H]1[C@@H](C(=O)N1S(=O)(=O)O)NC(=O)/C(=N/OC(C)(C)C(=O)O)/c1csc(N)n1	CNP0342936.1
C[C@@H]([C@]([C@H](C)O)(C(=O)OCc1ccccc1NC(=O)CC[C@@H](C(=O)O)N)O)O	CNP0268819.1
O=C(O)[C@H]1O[C@@H](Oc2cc(O)c3c(=O)cc(oc3c2)c2ccc(O)c(O)c2)[C@H](O)[C@@H](O)[C@@H]1O	CNP0192607.1
N#CC(CCN1CCC(C(=O)O)(c2ccccc2)CC1)(c1ccccc1)c1ccccc1	CNP0347622.0
Cc1cc(=O)oc2c3CCC(C)(C)Oc3cc(c12)OCC(=O)N1CCC[C@H]1C(=O)O	CNP0342112.1
CCCc1cc(=O)oc2c3CCC(C)(C)Oc3cc(c12)OCC(=O)N1CCC[C@H]1C(=O)O	CNP0349422.1
c12nc3c(cccc3)n1CCN2C(=O)N[C@@H](CCSC)C(=O)N[C@H](Cc1ccccc1)C(=O)O	CNP0179122.1
CC[C@@H](C)[C@@H](C(=O)N[C@@H](Cc1c[nH]c2ccccc12)C(=O)O)NC(=O)N1CC(=O)Nc2c1cccc2	CNP0368762.1
c12nc3c(cccc3)n1CCN2C(=O)N[C@@H](CCSC)C(=O)N[C@H](c1ccccc1)C(=O)O	CNP0335027.1
O[C@@H]1C[C@@H](C(=O)O)N(C1)C(=O)COc1ccc2c(O/C(=C\c3ccc4OCOc4c3)/C2=O)c1	CNP0306079.1
CN(Cc1ccc2c(c(nc(C)n2)O)c1)c1ccc(C(=O)N[C@@H](CCC(=O)O)C(=O)O)s1	CNP0506671.1
CC(C)C[C@H](C(=O)N[C@H](Cc1ccccc1)C(=O)O)NC(=O)N1CC(=O)Nc2c1cccc2	CNP0336253.1
CCCCc1cc(=O)oc2c3CCC(C)(C)Oc3cc(c12)OCC(=O)N1CCC[C@H]1C(=O)O	CNP0349509.1
CCCCc1nc(c(C(=O)O)n1Cc1ccc(c2ccccc2c2nn[nH]n2)cc1)Cl	CNP0477446.0
CC1([C@@H](C(=O)O)N2[C@H]([C@@H](C2=O)NC(=O)[C@@H](c2ccc(cc2)O)N)S1)C	CNP0190872.3
OC(=O)c1c(ccc(c1)[N+](=O)[O-])NCCCc1ccccc1	CNP0515249.0
c12c(C)c3c(c4c(CCCC4)o3)cc1c(c(CCC(=O)N1CCC[C@H]1C(=O)O)c(=O)o2)C	CNP0349673.1
C[C@@H](C(=O)N1CCC[C@H]1C(=O)O)NC(=O)[C@H](Cc1ccccc1)n1c(=O)[nH]c2ccccc2c1=O	CNP0349701.1
Cc1c(c(=O)cco1)O[C@H]1[C@@H]([C@H]([C@@H]([C@@H](COC(=O)C[C@](C)(CC(=O)O)O)O1)O)O)O	CNP0232682.1
OC[C@H]1O[C@@H](O[C@@H]2OC=C([C@H]3C[C@@H](O)C(=C)[C@@H]23)C(=O)O)[C@H](OC(=O)c2ccc(O)cc2)[C@@H](O)[C@@H]1O	CNP0330665.1
C1[C@H]([C@@H](c2cc(=O)oc(c2)C(=O)O)Oc2cc(cc(c12)O)O)O	CNP0463134.1
CC1=C(C(=O)O)/C(=C\CO[C@H]2[C@H]([C@@H]([C@H]([C@H](CO)O2)O)O)O)/[C@@H](C1)OC(=O)/C=C/c1ccc(cc1)O	CNP0102436.1
c12nc3c(cccc3)n1CCN2C(=O)N[C@@H](C(C)C)C(=O)N[C@H](c1ccccc1)C(=O)O	CNP0380139.1
CCCc1cc(=O)oc2cc(C)cc(c12)O[C@H](C)C(=O)N[C@@H](Cc1c[nH]c2ccccc12)C(=O)O	CNP0231822.1
CCOC(=O)[C@H](CCc1ccccc1)N[C@H]1CCc2c(cccc2)N(CC(=O)O)C1=O	CNP0342814.1
C=C1[C@@H](C[C@H]2[C@@H]1[C@@H](OC=C2C(=O)O)O[C@H]1[C@@H]([C@H]([C@@H]([C@@H](COC(=O)c2ccc(cc2)O)O1)O)O)O)O	CNP0149789.1
COc1c(c(c2ccoc2c1)O[C@H]1[C@@H]([C@H]([C@@H]([C@@H](CO)O1)O)O)O)CCC(=O)O	CNP0349077.1
c1ccc(cc1)/C=C(/C(=O)O)\O[C@@H]1[C@H]([C@@H]([C@H]([C@H](COC(=O)/C=C/c2ccc(cc2)O)O1)O)O)O	CNP0116198.1
C[C@@H]1[C@H]([C@@H](C[C@H](c2c(c3c(cc2)C(=O)c2c(C3=O)ccc(c2O)C[C@](C)(CC(=O)O)O)O)O1)O)O	CNP0350702.1
OC(=O)COCCN1CCN(CC1)[C@H](c1ccccc1)c1ccc(cc1)Cl	CNP0376026.1
COc1c(cc2c(c1O)c(=O)cc(c1ccccc1)o2)O[C@H]1[C@@H]([C@H]([C@@H]([C@@H](C(=O)O)O1)O)O)O	CNP0110834.1
CCc1cc(=O)oc2cc(ccc12)OCC(=O)N1CCC[C@H]1C(=O)O	CNP0349763.1
C[N+](C)(CCOC(c1ccccc1)c1ccccc1)[C@H]1[C@@H]([C@H]([C@@H]([C@@H](C(=O)O)O1)O)O)O	CNP0566708.1
OC(=O)CNC(=O)c1c(O)c2ccccc2n(Cc2ccccc2)c1=O	CNP0523358.0
c1(CC(=O)NCC(=O)N[C@H](Cc2ccccc2)C(=O)O)c(C)c2ccc(cc2oc1=O)O	CNP0349537.1
CC(C)C[C@H](C(=O)N1CCC[C@H]1C(=O)O)NC(=O)c1cc2cc(ccc2n1C)Cl	CNP0349750.1
c1(CCC(=O)N2CCC[C@H]2C(=O)O)c(=O)oc2c(cc3c(c2)oc2CCCCc32)c1C	CNP0349648.1
COc1c2c(c(=O)cc(c3ccccc3)o2)c(cc1O[C@H]1[C@@H]([C@H]([C@@H]([C@@H](C(=O)O)O1)O)O)O)O	CNP0288148.1
Cc1c(C)c2c(cc3c(CCC(C)(C)O3)c2oc1=O)OCC(=O)N[C@@H](C(=O)O)c1ccccc1	CNP0290759.1
Cc1c(C)c2ccc(cc2oc1=O)OCC(=O)N1CCC(CC1)(C(=O)O)c1ccccc1	CNP0276638.0
CCc1cccc(CC)c1NC(=O)CN(CC(=O)O)CC(=O)O	CNP0349277.0
C([C@@H]1[C@H]([C@H]([C@H](n2cnc3c2[nH]c(=N)nc3O)O1)O)O)O[P@](=O)(O)OP(=O)(O)O	CNP0586953.1
C[C@@](CC(=O)O)(CC(=O)O[C@H]1[C@@H]([C@@H](CO)O[C@H]([C@@H]1O)OCCc1ccccc1)O)O	CNP0262234.1
c1(cc2c(ccc(c2)OC)n1C)C(=O)N[C@@H](C(C)C)C(=O)N1CCC[C@H]1C(=O)O	CNP0155450.1
Cc1c2c(c3c(c(=O)o2)CCC3)ccc1OCC(=O)N1CCC[C@@H]1C(=O)O	CNP0151848.1
c12c(C)c3c(c(co3)c3cccc(c3)OC)cc1c(c(CCC(=O)O)c(=O)o2)C	CNP0349095.0
O=C(O)C1=C[C@@H](OC(=O)c2cc(O)c(O)c(O)c2)[C@@H](O)[C@H](OC(=O)c2cc(O)c(O)c(O)c2)C1	CNP0216105.1
c1ccc(cc1)c1cc(=O)c2c(cc(cc2o1)O[C@@H]1[C@H]([C@H]([C@@H]([C@@H](C(=O)O)O1)O)O)O)O	CNP0211075.1
C[C@](CC(=O)O)(CC(=O)OCc1ccc(cc1)O[C@H]1[C@@H]([C@H]([C@@H]([C@@H](CO)O1)O)O)O)O	CNP0120327.1
CCCCc1cc(=O)oc2c(C)c(ccc12)OCC(=O)N1CCC(CC1)(C(=O)O)c1ccccc1	CNP0349497.0
O=C(O[C@H](C(=O)O)[C@](O)(Cc1ccc(O)c(O)c1)C(=O)O)/C=C/c1ccc(O)c(O)c1	CNP0174072.1
CCc1cc(=O)oc2c(C)c(ccc12)OCC(=O)N1CCC[C@@H]1C(=O)O	CNP0349759.1
COc1c2cc(C(=O)N[C@@H](C(C)C)C(=O)N3CCC[C@H]3C(=O)O)n(C)c2c(cc1)OC	CNP0289165.1
C1[C@@H]([C@H]([C@@H](C[C@]1(C(=O)O)O)OC(=O)/C=C\c1ccc(cc1)O)O)O	CNP0215883.3
Cc1c(C(=CCCN2CCC[C@H](C2)C(=O)O)c2c(C)ccs2)scc1	CNP0349382.2
c1c(cc2c(c1O)c(=O)c(c(c1ccc(cc1)O)o2)O[C@H]1[C@@H]([C@H]([C@@H]([C@@H](C(=O)O)O1)O)O)O)O	CNP0263661.1
O=C(O[C@@H]1[C@H](O)C[C@](O)(C(=O)O)C[C@H]1O)/C=C/c1ccc(O)cc1	CNP0162881.1
CCCCc1cc(=O)oc2cc(C)cc(c12)OCC(=O)N1CCC(CC1)C(=O)O	CNP0295064.0
c1(c2c(c(c(c3ccccc3)cc2O)O[C@H]2[C@@H]([C@H]([C@@H]([C@H](C(=O)O)O2)O)O)O)O)ccccc1	CNP0125296.1
C[C@@H]1[C@@H](C(=O)N1S(=O)(=O)O)NC(=O)/C(=N\OC(C)(C)C(=O)O)/c1csc(n1)N	CNP0342936.2
CCOc1nc2cccc(C(=O)O)c2n1Cc1ccc(cc1)c1c(cccc1)c1nc(=O)o[nH]1	CNP0453097.0
Cc1cc(=O)oc2c3CCC(C)(C)Oc3cc(c12)OCC(=O)N[C@H](C(=O)O)c1ccccc1	CNP0175884.1
COc1c(cc2c(c1O)c(=O)cc(c1ccc(cc1)O)o2)O[C@@H]1[C@@H]([C@H]([C@@H]([C@H](C(=O)O)O1)O)O)O	CNP0131952.1
OC(COc1c2c(=O)cc(oc2ccc1)C(=O)O)COc1c2c(=O)cc(oc2ccc1)C(=O)O	CNP0342878.0
c1cc(c(cc1/C=C/C(=O)O[C@@H]1[C@@H](C=C(C(=O)O)O[C@H]1[C@@H](CO)O)O)O)O	CNP0348166.0
CC[C@H](C)[C@H](C(=O)N[C@@H](CCCN=C(N)N)C(=O)O)NC(=O)[C@H](Cc1cnc[nH]1)N	CNP0598893.0
C1[C@@H]([C@@H]([C@@H](C=C1C(=O)O)O)O)OC(=O)/C=C/c1cc(c(cc1)O)O	CNP0180163.1
c1(CCC(=O)N2CCC(CC2)C(=O)O)c(=O)oc2c(cc3c(c2)oc2CCCCc32)c1C	CNP0349641.0
OC(=O)CCNc1cc(nc(c2ccccn2)n1)N1CCc2ccccc2CC1	CNP0525094.0
CCCc1nc(c(C(=O)O)n1Cc1ccc(cc1)c1ccccc1c1n[nH]nn1)C(C)(C)O	CNP0347193.0
Oc1c(cc(cc1)NC1=C(C(=O)NC1=O)c1ccccc1[N+](=O)[O-])Cl	CNP0541565.0
c1(=O)c2ccccc2c2c(cc(cc2)OCC(=O)N[C@@H](Cc2c3ccccc3[nH]c2)C(=O)O)o1	CNP0349726.1
CC(C)[C@@H](C(=O)N[C@@H](Cc1ccccc1)C(=O)N[C@H](CCCCN)C(=O)O)N	CNP0347435.0
c1ccc2c(c1)c(c[nH]2)C[C@H](C(=O)N[C@H](CCC(=O)O)C(=O)O)N	CNP0241715.0
COc1ccc2c(c(c(C)n2C(=O)c2ccc(cc2)Cl)CC(=O)OCC(=O)O)c1	CNP0342792.0
C1[C@H]([C@@H]([C@@H](C=C1C(=O)O)O)OC(=O)c1cc(c(c(c1)O)O)O)OC(=O)c1cc(c(c(c1)O)O)O	CNP0321607.1
c1cc(c(cc1/C=C/C(=O)O[C@@H](C(=O)O)[C@H](C(=O)O)OC(=O)/C=C/c1cc(c(cc1)O)O)O)O	CNP0148062.1
c1c(C[C@H](C(=O)N[C@H](CCC(=O)N)C(=O)N[C@@H](CCCN=C(N)N)C(=O)O)N)[nH]cn1	CNP0564043.0
O[C@@H]1[C@@H](O)[C@H](Oc2c(O)c(O)c3c(=O)cc(oc3c2)c2ccccc2)O[C@H]([C@H]1O)C(=O)O	CNP0175313.1
C1C[C@H](C(=O)N[C@H](CCCCN)C(=O)O)N(C1)C(=O)[C@H](Cc1ccc(cc1)O)N	CNP0269333.0
c1(=O)c2c(c3c(cc(cc3)O[C@@H](C)C(=O)N[C@@H](c3ccccc3)C(=O)O)o1)CCCC2	CNP0158994.1
C1[C@H]2[C@@H]([C@H]([C@H](O2)n2c3c(c(ncn3)N)nc2Sc2ccc(cc2)Cl)O)O[P@](=O)(O1)O	CNP0572978.0
c1ccc(cc1)C[C@@H](C(=O)N[C@@H](CC(=O)N)C(=O)N[C@@H](CCCCN)C(=O)O)N	CNP0128136.0
CSCC[C@H](C(=O)N[C@H](CCCCN)C(=O)O)NC(=O)[C@H](Cc1cnc[nH]1)N	CNP0594569.0
N=C(N)NCCC[C@](C(=O)O)([C@@H]1[C@@H](NC(=O)[C@@H](N)CO)C=C[C@H](n2cc(CO)c(=N)nc2O)O1)O	CNP0510496.1
CC[C@H](C)[C@H](C(=O)N[C@@H](CCCCN)C(=O)O)NC(=O)[C@H](Cc1ccc(cc1)O)N	CNP0243971.0
c1ccc2c(c1)c(c[nH]2)C[C@H](C(=O)NCC(=O)N[C@H](CCCCN)C(=O)O)N	CNP0147597.0
C1CC(=O)N[C@H]1C(=O)N[C@@H](Cc1ccccc1)C(=O)N[C@@H](CCCCN)C(=O)O	CNP0347446.0
C(=C\c1c(/C=C/C(=O)O[C@H](Cc2ccc(c(c2)O)O)C(=O)O)cc(c(c1)O)O)/c1ccc(c(c1)O)O	CNP0087527.1
C[C@@]12CC[C@H]3[C@@H]([C@@H]1CC[C@@]2(C#C)O)CCc1c3ccc(c1)O[C@@H]1[C@H]([C@H]([C@H]([C@H](C(=O)O)O1)O)O)O	CNP0506579.0
c12c(C)c(ccc1c(C)c(c(=O)o2)Cc1ccccc1)OCC(=O)N[C@@H](Cc1ccccc1)C(=O)O	CNP0349619.1
C1C[C@H](C(=O)N[C@@H](Cc2ccccc2)C(=O)N[C@@H](CCCCN)C(=O)O)NC1	CNP0207563.0
Cc1c(c(c2ccccc2)no1)C(=O)N[C@@H]1C(=O)N2[C@@H]1SC(C)(C)[C@@H]2C(=O)[O-]	CNP0340938.3
C[C@@H](CC(=O)NC(=O)c1coc(/C=C/CCCCCCCCC(=O)O)cc1=O)C(=O)O	CNP0305912.1
COc1cc(c2cc(C(=O)N[C@@H](C(C)C)C(=O)N3CCC[C@H]3C(=O)O)n(C)c2c1)OC	CNP0402099.1
C[C@@H](C(=O)N[C@@H](Cc1ccccc1)C(=O)O)Oc1ccc2c3c(CCCC3)c(=O)oc2c1C	CNP0349564.1
c1ccc(cc1)C[C@H](C(=O)N[C@H](CC(=O)O)C(=O)N[C@@H](CCCN=C(N)N)C(=O)O)N	CNP0195094.0
OC(=O)[C@@H]1CCCN1C(=O)CCN1C(=O)[C@@H]2Cc3ccccc3CN2C1=O	CNP0121650.1
CC[C@@H](C)[C@H](C(=O)N[C@H](CCCN=C(N)N)C(=O)O)NC(=O)[C@H](Cc1ccc(cc1)O)N	CNP0120099.0
CC(C)c1c(c(ccc1)C(C)C)O[C@@H]1[C@@H]([C@H]([C@H]([C@H](C(=O)O)O1)O)O)O	CNP0347455.0
OC(=O)[C@H](Cc1ccccc1)NC(=O)COc1ccc2c(oc(=O)c3ccccc23)c1	CNP0349622.1
Cc1c2c(c3c(c(=O)o2)CCC3)ccc1OCC(=O)N[C@@H](CSCc1ccccc1)C(=O)O	CNP0349627.1
CSCC[C@@H](C(=O)N1CC[C@H](CC1)C(=O)N[C@@H](C)C(=O)O)NS(=O)(=O)c1ccc(C)cc1	CNP0119454.1
N1(CCC(=O)N[C@@H](c2ccccc2)C(=O)O)C(=O)[C@H]2N(Cc3c(cccc3)C2)C1=O	CNP0180340.1
CC(C)C[C@@H](C(=O)N1CC[C@@H](CC1)C(=O)N[C@@H](C(C)C)C(=O)O)NS(=O)(=O)c1ccc(C)cc1	CNP0349578.1
CCCCc1cc(=O)oc2cc(ccc12)OCC(=O)N[C@@H](Cc1ccccc1)C(=O)O	CNP0349620.1
OC(=O)[C@H]1CCCN1C(=O)CCCCCN1C(=O)[C@@H]2Cc3ccccc3CN2C1=O	CNP0334497.1
O=C(O[C@H](Cc1ccc(O)c(O)c1)C(=O)O)/C=C/c1ccc(O)c2Oc3c(C=Cc12)cc(O)c(O)c3	CNP0146552.1
Cc1cc(c2c(C)cc(=O)oc2c1)OCC(=O)N1CCC(CC1)C(=O)O	CNP0266166.0
c1(Cc2ccccc2)c(C)c2ccc(cc2oc1=O)OCC(=O)N[C@@H](Cc1ccccc1)C(=O)O	CNP0149377.1
c12c(C)c(ccc1c(C)c(c(=O)o2)Cc1ccccc1)OCC(=O)N1CCC(CC1)C(=O)O	CNP0349631.0
c1c(c(c(cc1C(=O)O[C@@H]1[C@H](C(=O)O[C@H]1[C@H](C(=O)O)OC(=O)c1cc(c(c(c1)O)O)O)O)O)O)O	CNP0259307.1
c1cc(c(cc1c1c(c(=O)c2c(cc(cc2O)O)o1)O[C@H]1[C@H]([C@H]([C@@H]([C@@H](C(=O)O)O1)O)O)O)O)O	CNP0230774.2
OC(=O)[C@H](OC(=O)/C=C\c1c2cc(oc2c(O)cc1)c1cc(O)c(O)cc1)Cc1ccc(O)c(O)c1	CNP0106688.1
C1[C@H]([C@@H](C2=CC(=O)O[C@@H]2CC(=O)O)Oc2cc(cc(c12)O)O)O	CNP0303965.1
c1c(ccc(c1)N(Cc1cnc2c(c(nc(=N)[nH]2)O)n1)C=O)C(=O)N[C@@H](CCC(=O)O)C(=O)O	CNP0076767.1
OC[C@H]1O[C@H](Oc2cc3c(O)cc(O)cc3[o+]c2c2cc([O-])c(O)cc2)[C@H](O)[C@@H](O)[C@@H]1O	CNP0568612.1
O=C(O)c1cc(O)c(O)c(OC(=O)c2cc(O)c(O)c(O)c2)c1	CNP0137334.0
COC(=O)[C@@H]([C@H]([C@H]([C@@H](C(=O)O)O)O)O)OC(=O)c1cc(c(c(c1)O)O)O	CNP0257919.1
COc1c(ccc(c1)/C=C/C(=O)O)Oc1c(cc(cc1)/C=C\C(=O)O)OC	CNP0180845.0
COc1c(ccc(/C=C\C(=O)O[C@H]2[C@@H](C[C@@](C[C@H]2O)(C(=O)O)O)O)c1)O	CNP0129307.2
c1cc(ccc1c1cc(=O)c2c(cc(cc2O)O)o1)O[C@@H]1[C@H]([C@@H]([C@H]([C@H](C(=O)O)O1)O)O)O	CNP0120458.1
COc1c(cc(cc1)/C=C/C(=O)O[C@@H](CC(=O)O)C(=O)O)OC	CNP0205752.0
O[C@@H]1[C@@H](O)[C@H](Oc2c(O)c(O)c3c(=O)cc(oc3c2)c2ccc(O)cc2)O[C@@H]([C@H]1O)C(=O)O	CNP0350528.1
O[C@@H]1[C@@H](O)[C@H](Oc2cc(O)c3c(=O)cc(oc3c2O)c2ccccc2)O[C@@H]([C@H]1O)C(=O)O	CNP0304433.1
c1c(ccc(c1)NC[C@H]1CNc2c(c(nc(=N)[nH]2)O)N1C=O)C(=O)N[C@@H](CCC(=O)O)C(=O)O	CNP0567692.1
O[C@H]1[C@H](O)[C@H](O[C@@H](Oc2cc(C(=O)O)c(O)cc2)[C@@H]1O)COC(=O)c1cc(O)c(O)c(O)c1	CNP0248982.1
O=C(O)[C@@H]1O[C@H](Oc2c(O)cc(O)c3c(=O)cc(oc23)c2ccc(O)cc2)[C@H](O)[C@@H](O)[C@@H]1O	CNP0309085.1
Cc1c(c(c2c(c1)cc(cc2O[C@@H]1[C@H]([C@@H]([C@@H]([C@@H](COC(=O)C(=O)O)O1)O)O)O)OC)O)C(=O)C	CNP0275076.1
c1cc2c(c(c1)O)c(c[nH]2)C/C(=N\OS(=O)(=O)O)/S[C@H]1[C@@H]([C@H]([C@@H]([C@@H](CO)O1)O)O)O	CNP0181244.1
CCC[C@H](CC(=O)CCc1cc(c(cc1)O)OC)S(=O)(=O)O	CNP0111836.1
C[C@@](CC(=O)O)(CC(=O)OC/C=C\c1cc(c(c(c1)OC)O)OC)O	CNP0150281.1
c1c(/C=C/C(=O)O[C@@H](C(=O)O)[C@](Cc2ccc(c(c2)O)O)(C(=O)O)O)cc(c(c1)O)O	CNP0174072.2
O=C(O[C@H](Cc1ccc(O)c(O)c1)C(=O)O)/C=C/c1ccc(O)cc1	CNP0205132.1
COc1c(cc2c(c1O)c(=O)cc(c1ccc(cc1)O)o2)O[C@H]1[C@@H]([C@H]([C@H]([C@@H](C(=O)O)O1)O)O)O	CNP0131952.2
C[C@]1(COC(=O)c2cc(c[nH]2)Br)C[C@H](C(=O)O)N=CN1	CNP0226649.1
C1[C@@H]([C@@H](C2=CC(=O)O[C@H]2CC(=O)O)Oc2cc(cc(c12)O)O)O	CNP0303965.2
c1cc(c(cc1c1c(c(=O)c2c(cc(cc2o1)O)O)O[C@@H]1[C@@H]([C@H]([C@@H]([C@@H](C(=O)O)O1)O)O)O)O)O	CNP0230774.3
CC(C)c1cccc(CC[C@H]2[C@](C)(CCC[C@]2(C)C(=O)O)O)c1	CNP0272335.1
c1cc(ccc1C[C@H](C(=O)O)OC(=O)/C=C/c1cc(c(cc1)O)O)O	CNP0132661.1
C1[C@@H](C(=O)O)N=C(C=C1/C=C/N1[C@@H](Cc2cc(c(cc12)O)O)C(=O)O)C(=O)O	CNP0143094.1
C1[C@H](c2cc(c(cc2)O)O)Oc2cc(cc(c2C1=O)O)O[C@H]1[C@@H]([C@H]([C@@H]([C@@H](C(=O)O)O1)O)O)O	CNP0190224.1
COc1c(C)c(c(C(=O)Oc2cc(C)c(C(=O)O)c(c2C)O)c(C)c1)O	CNP0167137.0
C1[C@H]([C@@H]([C@@H](C=C1C(=O)O)OC(=O)/C=C/c1cc(c(cc1)O)O)O)O	CNP0204140.1
c1cc(ccc1c1cc(=O)c2c(c(c(cc2o1)O[C@H]1[C@H]([C@@H]([C@H]([C@H](C(=O)O)O1)O)O)O)O)O)O	CNP0350528.2
COc1cccc2c3c(c(cc12)[N+](=O)[O-])c(cc1c3OCO1)CC(=O)O	CNP0515998.0
C1[C@@H](c2ccc(cc2)O)Oc2cc(cc(c2C1=O)O)O[C@H]1[C@@H]([C@H]([C@@H]([C@@H](C(=O)O)O1)O)O)O	CNP0281101.2
O=C(O[C@@H]1[C@@H](O)C[C@](O)(C(=O)O)C[C@H]1O)/C=C/c1ccc(O)c(O)c1	CNP0190199.3
C1[C@H]([C@@H]([C@@H](C[C@@]1(C(=O)O)O)OC(=O)/C=C/c1cc(c(cc1)O)O)O)O	CNP0148557.3
COc1c(cc(cc1)c1coc2c(c1=O)ccc(c2)O[C@H]1[C@@H]([C@H]([C@@H]([C@@H](C(=O)O)O1)O)O)O)O	CNP0383025.1
c1c(cc(c(c1O)[O-])O)c1c(cc2c(cc(cc2O)O)[o+]1)O	CNP0539627.0
c1c(cc(c(c1O)O)O)C(=O)O[C@@H]1[C@H](C(=O)O[C@H]1[C@@H](C(=O)O)O)O	CNP0278892.1
COc1c(C(=O)O)c(c(C(=O)Oc2c(C)c(C(=O)O)c(c(C=O)c2O)O)c(C)c1)O	CNP0130461.0
COc1c(c(cc(c1)CCC(=O)O)c1cc(cc(c1O)OC)CCC(=O)O)O	CNP0122720.0
CC[C@](c1cc2c3c(Cn2c(=O)c1CO)cc1c(cccc1)n3)(C(=O)[O-])O	CNP0213325.1
C[C@H]1CC[C@@]2([C@@H]([C@@]1(C)Cc1c(c(cc(c1)O)C)O)CCC(=O)[C@H]2CCC(=O)O)C	CNP0167047.1
c1(c(c(c2c(c1O)[C@@]1(C(=CC(=C(C1=O)/C(=N\[C@H](C(=O)O)CCC(=O)O)/C)O)O2)C)C(=O)C)O)C	CNP0168083.1
CN1CC[C@@]23c4c5c(ccc4C[C@@H]1[C@@H]2C=C[C@@H]([C@@H]3O5)O)O[C@H]1[C@@H]([C@H]([C@@H]([C@@H](C(=O)O)O1)O)O)O	CNP0363543.1
c1c(ccc(c1)NC[C@H]1CNc2c(c(nc(=N)[nH]2)O)N1C=O)C(=O)N[C@H](CCC(=O)O)C(=O)O	CNP0567692.2
c1cc(c(cc1/C=C(/[C@@H](c1cc(c(cc1)O)O)[C@@H](C(=O)O)O)\C(=O)O)O)O	CNP0240767.0
c1(c(c(c2c(c1O)[C@@]1(C(=CC(=C(C1=O)/C(=N/[C@@H](CCC(=O)O)C(=O)O)/C)O)O2)C)C(=O)C)O)C	CNP0168083.2
NC(=N)NCCC[C@H](NC(=O)OCc1ccccc1)C(=O)O	CNP0576455.1
c1cc2c3c(c1)OC1([C@@H]([C@@H]([C@H](c4c1cccc4OS(=O)(=O)O)O)Cl)O)Oc3ccc2	CNP0133729.1
C1[C@@H]2[C@H]([C@H]([C@H](n3cnc4c3[nH]c(=N)nc4O)O2)O)O[P@](=O)(O)O1	CNP0493601.1
CO/C=C(/C(=O)O)\[C@H]1C[C@H]2[C@@]3(CCN2C[C@H]1C=C)c1c(cccc1)N=C3O	CNP0538745.1
c1c(ccc(c1)NCc1cnc2c(c(nc(=N)[nH]2)O)n1)C(=O)N[C@@H](CCC(=O)O)C(=O)O	CNP0528342.1
COc1c(cc2c3c1oc(=O)c1cc(c(c(c31)oc2=O)O)OS(=O)(=O)O)O	CNP0223383.0
O=C(O)C1=C[C@@H](O)[C@@H](O)[C@H](OC(=O)c2cc(O)c(O)c(O)c2)C1	CNP0236218.1
NCC(=O)NCC(=O)N[C@H](Cc1ccc(cc1)O)C(=O)N[C@H](CCCNC(=N)N)C(=O)O	CNP0571025.0
c1c(cc(c(c1O)O[C@H]1[C@@H]([C@H]([C@@H]([C@H](COC(=O)c2cc(c(c(c2)O)O)O)O1)O)O)O)O)C(=O)O	CNP0253986.1
C[C@H]1C[C@@H]([C@@H]([C@@]2(C3=C(C[C@H](CC(=O)O)O2)C(=O)c2c(C3=O)c(ccc2)O)O1)O)OC(=O)C	CNP0238030.1
O=C(O[C@H]1[C@H](O)C[C@@](O)(C(=O)O)C[C@H]1O)c1cc(O)c(O)c(O)c1	CNP0333305.1
CC[C@H]1CN2CCc3c([C@@H]2[C@@H](C=O)/C/1=C(\C=O)/C(=O)O)[nH]c1c3cccc1	CNP0196702.1
O=C(O)/C=C/C=C\c1cc(O)c2c3cc(C(=O)O)c(O)cc3C(=O)C(=O)c2c1O	CNP0183614.0
CCOc1cc(ccc1O)/C=C/C(=O)O[C@H](Cc1ccc(c(c1)OCC)O)C(=O)O	CNP0076286.1
O=C(O[C@H](C(=O)O)[C@](O)(Cc1ccc(O)cc1)C(=O)O)/C=C/c1ccc(O)c(O)c1	CNP0237315.1
COc1c2c(cc(c1CCC(=O)O)O[C@H]1[C@@H]([C@H]([C@@H]([C@@H](CO)O1)O)O)O)cco2	CNP0175824.1
COc1c2c(c(=O)cc(c3ccccc3)o2)c(cc1[C@](C=O)([C@H]([C@@H]([C@@H](C(=O)O)O)O)O)O)O	CNP0143191.1
COc1c(ccc(c1)/C=C/C(=O)O[C@@H](C(=O)O)[C@@](Cc1cc(c(cc1)O)O)(C(=O)O)O)O	CNP0404204.2
C1[C@H]([C@@H]([C@@H](C=C1C(=O)O)OC(=O)/C=C/c1ccc(cc1)O)O)O	CNP0306181.1
c1cc(c(cc1c1c(c(=O)c2c(cc(cc2o1)O)O)O[C@@H]1[C@@H]([C@@H]([C@H]([C@@H](C(=O)O)O1)O)O)O)O)O	CNP0230774.4
c1cc(c(cc1C[C@H](C(=O)O)OC(=O)/C=C/c1c(c(c(cc1)O)O)CC(=O)O)O)O	CNP0419846.1
COc1c(cc2[C@@H]([C@H]([C@@H](Cc2c1)CO)COS(=O)(=O)O)c1cc(c(cc1)O)OC)O	CNP0184747.1
COc1cccc2c1c(c[nH]2)C/C(=N/OS(=O)(=O)O)/S[C@H]1[C@@H]([C@H]([C@@H]([C@@H](CO)O1)O)O)O	CNP0246718.2
O=C(O)[C@@H]1O[C@H](Oc2c(O)cc(O)c3c(=O)c(O)c(oc23)c2ccc(O)c(O)c2)[C@H](O)[C@@H](O)[C@@H]1O	CNP0167680.1
O=C(O[C@@H]1C[C@@](O)(C(=O)O)C[C@H](O)[C@@H]1O)/C=C/c1ccc(O)c(O)c1	CNP0148557.4
C[C@@]([C@@H](CO)O)(C(=O)O)OC(=O)/C=C/c1cc(c(cc1)O)O	CNP0109437.1
c1cc(c(cc1/C=C\C(=O)O[C@H]([C@H](C(=O)O)O)C(=O)O)O)O	CNP0218884.2
COc1c(ccc(c1)/C=C/C(=O)O[C@@H]1C[C@](C[C@H]([C@@H]1O)O)(C(=O)O)O)O	CNP0368158.3
COc1cc(ccc1O)C[C@H](C(=O)O)OC(=O)/C=C/c1ccc(c(c1)O)O	CNP0263351.1
c1c(cc(c(c1O)O[C@@H]1[C@H]([C@@H]([C@@H]([C@@H](COS(=O)(=O)O)O1)O)O)O)O)C(=O)O	CNP0253816.1
c1cc(c(cc1c1c(c(=O)c2c(cc(cc2O)O)o1)O[C@H]1[C@H]([C@@H]([C@@H]([C@@H](C(=O)O)O1)O)O)O)O)O	CNP0230774.5
C1[C@@H]2[C@@H]([C@H]([C@@H](O2)n2cnc3c2ncnc3N)O)O[P@@](=O)(O1)O	CNP0325085.2
c1cc2c(cc1)[nH]c1c2C[C@@H](C(=O)O)N=C([C@@]1(c1c[nH]c2c1cccc2)O)O	CNP0575839.1
C1[C@@H]([C@H]([C@@H](C[C@]1(C(=O)O)O)OC(=O)/C=C/c1cc(c(cc1)O)O)O)O	CNP0148557.5
c1cc2c(cco2)c(c1/C=C/C(=O)O)O[C@H]1[C@@H]([C@H]([C@@H]([C@@H](CO)O1)O)O)O	CNP0286197.2
C[C@H]1[C@H]2[C@@H](C(=CO1)C(=O)O)C[C@H]1[C@]3(CCN1C2)C(=Nc1ccccc31)O	CNP0497209.2
O=C(O)[C@H]1O[C@@H](Oc2cc3oc(c4ccccc4O)cc(=O)c3c(O)c2O)[C@H](O)[C@@H](O)[C@@H]1O	CNP0237407.1
c1c(/C=C/C(=O)O[C@@H]2[C@@H]([C@H]([C@H]([C@@H](COS(=O)(=O)O)O2)O)O)O)cc(c(c1)O)O	CNP0100082.1
C[N@@+]1(CC2=CCOC[C@@]([C@H]2CC1)(C(=O)OC)c1cc2c(cccc2)[nH]1)[O-]	CNP0506447.1
c1(c(c(c2c(c1O)[C@@]1(C(=CC(=C(C1=O)/C(=N/[C@@H](CCC(=O)OC)C(=O)O)/C)O)O2)C)C(=O)C)O)C	CNP0312738.1
COc1ccc(/C=C/C(=O)O[C@H](C(=O)O)[C@](Cc2ccc(c(c2)O)O)(C(=O)O)O)cc1OC	CNP0168540.1
O=C(O[C@H](C(=O)O)[C@](O)(Cc1ccc(O)c(O)c1)C(=O)O)/C=C/c1ccc(O)cc1	CNP0420936.1
c1cc(c(cc1/C=C/C(=O)O[C@H]([C@@H](C(=O)O)O)C(=O)O)O)O	CNP0218884.3
C[C@@]1([C@H]([C@@H](C(=O)O)N=CN1)O)COC(=O)c1cc(c[nH]1)Br	CNP0226104.1
COc1ccc2c(ccc3c(CC[N+](C)(C)[O-])cc(c(c23)OC)OC)c1OC	CNP0606371.0
O=C(O[C@@H](C(=O)O)[C@H](OC(=O)/C=C/c1ccc(O)c(O)c1)C(=O)O)/C=C/c1ccc(O)c(O)c1	CNP0148062.2
c1c(cc(c(c1O)OC(=O)c1cc(c(c(c1)O)O)O)O)C(=O)O	CNP0132951.0
COc1cc(/C=C/C(=O)O[C@H](C(=O)O)[C@](Cc2ccc(cc2)O)(C(=O)O)O)ccc1O	CNP0306340.1
Cc1c2c(cc(c1C(=O)O)O)C(=O)c1cc(cc(c1C2=O)O)O	CNP0109153.0
CC[C@H]1CN2CC[C@@]3(c4c(cccc4)N=C3O)[C@@H]2C[C@@H]1/C(=C\OC)/C(=O)O	CNP0548434.1
C[S@+](CC[C@@H](C(=O)O)N)CC1=C[C@H]([C@@H](O1)n1cnc2c1ncnc2N)O	CNP0086216.1
c1cc(c(cc1/C=C/C(=O)O[C@H](C(=O)O)[C@@H](C(=O)O)OC(=O)/C=C/c1cc(c(cc1)O)O)O)O	CNP0148062.3
COc1c(c(c(cc1)C(=O)O)C(=O)N1CCc2cc3c(cc2C1=O)OCO3)OC	CNP0190587.0
COc1cc(C)c(C(=O)Oc2cc(C)c(C(=O)O)c(c2C)O)c(c1C(=O)O)O	CNP0267159.0
CCCCC[C@H](CC(=O)CCc1ccc(c(c1)OC)O)S(=O)(=O)O	CNP0169044.1
c1c(cc(c(c1O)O)Oc1c(c(c(cc1C(=O)O)O)O)O)C(=O)O	CNP0324886.0
O[C@]1(C[C@@H](O)[C@@H](OC(=O)/C=C/c2cc(OC)c(O)cc2)[C@H](O)C1)C(=O)O	CNP0129307.3
COc1ccc(c(c1)C(=O)O)O[C@H]1[C@@H]([C@H]([C@@H]([C@@H](COC(=O)c2ccccc2)O1)O)O)O	CNP0200427.1
C/C(=C\CNc1c2c(ncn1)n(cn2)[C@H]1[C@@H]([C@@H]([C@H](COP(=O)(O)O)O1)O)O)/CO	CNP0237996.1
c1cc(ccc1c1c(c(=O)c2c(c(c(cc2O)O[C@H]2[C@@H]([C@@H]([C@@H]([C@@H](C(=O)O)O2)O)O)O)O)o1)O)O	CNP0110129.1
c1cc(c(cc1CCO)c1c(c2c(c(c1O)O)C(=O)c1cc(c(c(c1C2=O)C(=O)O)C(=O)O)O)O)O	CNP0328377.0
c1coc2cc(c(cc12)/C=C/C(=O)O)O[C@H]1[C@@H]([C@H]([C@@H]([C@@H](CO)O1)O)O)O	CNP0182729.1
c1cc(c(cc1C[C@@]([C@H](C(=O)O)OC(=O)/C=C/c1cc(c(cc1)O)O)(C(=O)O)O)O)O	CNP0174072.3
c1ccc2c(c1)c(c[nH]2)C/C(=N/OS(=O)(=O)O)/S[C@@H]1[C@H]([C@H]([C@@H]([C@@H](CO)O1)O)O)O	CNP0286246.1
C1[C@H]([C@@H]([C@H](C[C@]1(C(=O)O)O)OC(=O)/C=C\c1cc(c(cc1)O)O)O)O	CNP0148557.7
c12C(=O)c3c(c4c1c(c(c(c2)OC)[N+](=O)[O-])ccn4)cccc3	CNP0534817.0
C1[C@H]([C@H]([C@H](C[C@@]1(C(=O)O)O)OC(=O)/C=C\c1cc(c(cc1)O)O)O)O	CNP0148557.6
C[C@@H]1CC[C@@]2([C@@H]([C@@]1(C)CCc1cocc1)C[C@@H](C=C2C(=O)O)O)C	CNP0215343.1
C[C@@H]1C[C@H]([C@]2([C@@H]([C@@]1(C)CCc1cocc1)CCC=C2C(=O)O)C)O	CNP0261770.1
COc1cc2c3c(c1[N+](=O)[O-])CCN=C3c1ccccc1C2=O	CNP0511302.0
OC(=O)[C@H](OC(=O)/C=C/c1ccc(O)c(O)c1/C=C/c1cc(O)c(O)cc1)Cc1ccc(O)c(O)c1	CNP0232078.1
O=C(O[C@@H]1C[C@](O)(C(=O)O)C[C@@H](O)[C@H]1O)/C=C/c1ccc(O)c(O)c1	CNP0148557.8
COc1c(cc2c(c1O)c(=O)cc(c1cc(c(cc1)O)O)o2)O[C@@H]1[C@@H]([C@H]([C@@H]([C@@H](C(=O)O)O1)O)O)O	CNP0264898.1
c1cc(c(cc1c1c(cc2c(cc(cc2O)O)[o+]1)O[C@@H]1[C@H]([C@@H]([C@H]([C@H](CO)O1)O)O)O)[O-])O	CNP0568612.2
C[C@@H]1CC[C@@]2(CO)[C@H](CCC=C2C(=O)O)[C@@]1(C)CCc1cocc1	CNP0246775.1
C1[C@H]([C@@H]([C@H](C[C@@]1(C(=O)O)O)OC(=O)/C=C/c1cc(c(cc1)O)O)O)O	CNP0148557.9
C1[C@H]([C@@H]([C@@H](C[C@@]1(C(=O)O)O)OC(=O)/C=C/c1cc(c(cc1)O)O)O)O	CNP0148557.10
c1cc(ccc1C[C@@H](C(=O)O)NC(=O)/C=C/c1cc(c(cc1)O)O)O	CNP0188429.1
C[C@@H]1CC[C@]2([C@H](C)C[C@@H](C)[C@@H]([C@H](C)C(=O)c3ccc[nH]3)O2)O[C@@H]1Cc1oc2c(c(ccc2)C(=O)O)n1	CNP0158403.1
O[C@@H]1[C@H](OC(=O)c2cc(O)c(O)c(O)c2)C[C@@](O)(C[C@H]1OC(=O)c1cc(O)c(O)c(O)c1)C(=O)O	CNP0194436.1
Cc1ncc(C[n+]2csc(CCO[P@@](=O)(O)OP(=O)(O)O)c2C)c(=N)[nH]1	CNP0584884.0
COc1c(c(c(c2c1c(=O)cc(c1ccc(cc1)O)o2)O[C@H]1[C@@H]([C@H]([C@@H]([C@@H](C(=O)O)O1)O)O)O)O)O	CNP0226250.1
COc1cc(/C=C/C(=O)O[C@H](C(=O)O)[C@](Cc2ccc(cc2)O)(C(=O)O)O)cc(c1O)OC	CNP0197472.1
Cc1c2C(=O)CCc2cc(CO)c1CCOC(=O)[C@H](CCC(=O)O)N	CNP0185933.1
COc1ccc(cc1)c1cc(=O)c2c(c(c(cc2o1)O[C@@H]1[C@@H]([C@H]([C@H]([C@@H](C(=O)O)O1)O)O)O)O)O	CNP0145803.1
c1(c(c(=O)c2c(cc(cc2o1)O)O)O[C@H]1[C@@H]([C@H]([C@@H]([C@@H](C(=O)O)O1)O)O)O)c1cc(c(c(c1)O)O)O	CNP0301421.1
O=C(O)/C(=C(\O)/C(=C(\C(=O)O)/c1ccc(O)c(O)c1)/O)/c1ccc(O)cc1	CNP0111672.0
O=C(O)/C(=C(\O)/C(=C(\C(=O)O)/c1ccc(O)cc1)/O)/c1ccc(O)cc1	CNP0255821.0
c1cc(c(cc1C[C@@H](C(=O)O)OC(=O)/C=C\c1c(c(c(cc1)O)O)/C=C/c1cc(c(cc1)O)O)O)O	CNP0232078.2
OC(=O)C[C@H]([C@H]1[C@H](OC(=O)c2c1c(O)c(O)c(O)c2)C(=O)O)C(=O)O	CNP0140201.1
OC[C@H]1O[C@@H](Oc2cc3c(O)cc(O)cc3[o+]c2c2cc([O-])c(O)cc2)[C@H](O)[C@@H](O)[C@H]1O	CNP0568612.3
O[C@H]1C[C@@](O)(C[C@H](OC(=O)/C=C/c2ccc(O)c(O)c2)[C@@H]1O)C(=O)O	CNP0148557.11
O[C@@H]1[C@H](O)[C@H](Oc2c(oc3cc(O)cc(O)c3c2=O)c2ccc(O)cc2)O[C@@H]([C@@H]1O)C(=O)O	CNP0263661.2
C[C@@H]1CC[C@]2(COC(=O)C)[C@@H](C=CC=C2C(=O)O)[C@@]1(C)CCc1cocc1	CNP0245372.1
C[C@@]1(CC[C@H]2[C@@H]1[C@@H](OC=C2C(=O)O)O[C@H]1[C@@H]([C@H]([C@@H]([C@@H](COC(=O)c2ccc(cc2)O)O1)O)O)O)O	CNP0157826.1
CC[C@H]1CN2CC[C@@]3(c4c(cccc4)N=C3O)[C@@H]2C[C@@H]1/C(=C\OC)/C(=O)O	CNP0548434.2
O[C@@H]1C[C@@](O)(C[C@@H](OC(=O)c2cc(O)c(O)c(O)c2)[C@H]1O)C(=O)O	CNP0347498.1
CC[C@H]1CN2CCc3c([C@@H]2[C@H](C=O)/C/1=C(/C=O)\C(=O)O)[nH]c1cccc(c31)OC	CNP0181911.1
C[C@@H]1[C@@H]2CC[C@@]3([C@@]([C@H]2Cc2c1cco2)(CCC[C@]3(C)C(=O)O)C)O	CNP0176616.2
O[C@H]1[C@H](O)[C@@H](Oc2c(oc3cc(O)cc(O)c3c2=O)c2cc(O)c(O)cc2)O[C@@H]([C@H]1O)C(=O)O	CNP0230774.6
c1cc2c(c(c1)O)c(c[nH]2)C/C(=N/OS(=O)(=O)O)/S[C@H]1[C@@H]([C@@H]([C@H]([C@H](CO)O1)O)O)O	CNP0181244.2
C[C@@H]1C[C@H]([C@@H]([C@]2(C3=C(C[C@@H](CC(=O)O)O2)C(=O)c2c(C3=O)c(ccc2)O)O1)O)OC(=O)C	CNP0238030.2
c1(c(c(c2c(c1)O[C@@H](CC2=O)c1ccccc1)O)O)O[C@H]1[C@@H]([C@H]([C@@H]([C@@H](C(=O)O)O1)O)O)O	CNP0129143.1
C[C@@H]1CC[C@]23CO[C@H](C[C@@H]2[C@@]1(C)CCc1cocc1)C=C3C(=O)O	CNP0126605.1
COc1c(ccc(c1)/C=C/C(=O)O[C@H]1[C@@H](C[C@](C[C@H]1O)(C(=O)O)O)O)O	CNP0129307.4
CN1[C@@H](CNc2ccc(cc2)C(=O)N[C@@H](CCC(=O)O)C(=O)O)CNc2c1c(nc(=N)[nH]2)O	CNP0502714.1
c1cc(c(cc1/C=C/C(=O)O[C@]1(C[C@H]([C@H]([C@@H](C1)O)O)O)C(=O)O)O)O	CNP0137587.1
CC(C)C[C@@](CC(=O)O)(C(=O)OCc1ccc(cc1)O[C@@H]1[C@H]([C@@H]([C@H]([C@H](CO)O1)O)O)O)O	CNP0284960.1
c1ccc(cc1)CC/C(=N/OS(=O)(=O)O)/S[C@H]1[C@@H]([C@@H]([C@H]([C@@H](CO)O1)O)O)O	CNP0267548.1
O[C@@H]1[C@H](O)[C@@H](Oc2c(oc3cc(O)cc(O)c3c2=O)c2ccc(O)cc2)O[C@H]([C@@H]1O)C(=O)O	CNP0263661.3
c1ccc(cc1)C/C(=N\OS(=O)(=O)[O-])/S[C@H]1[C@@H]([C@H]([C@@H]([C@@H](CO)O1)O)O)O	CNP0236854.4
c1cc(c(cc1C[C@@H](C(=O)O)N)Cc1c(ccc(c1)C[C@H](C(=O)O)N)O)O	CNP0313196.1
O[C@@H]1[C@@H](O)[C@H](Oc2c(oc3cc(O)cc(O)c3c2=O)c2ccc(O)cc2)O[C@@H]([C@H]1O)C(=O)O	CNP0263661.4
c1cc(c(cc1c1cc(=O)c2c(cc(cc2o1)O[C@H]1[C@@H]([C@H]([C@@H]([C@@H](C(=O)O)O1)O)O)O)O)O)O	CNP0192607.2
c1cn([C@@H]2[C@H]([C@@H]([C@@H](CO[P@](=O)(O)O[P@@](=O)(O)OP(=O)(O)O)O2)O)O)c(nc1=N)O	CNP0497557.1
O=C(O)c1cc(O)c(O)c(O)c1COc1cc2c(=O)oc3c(O)c(O)cc4c(=O)oc(c1O)c2c34	CNP0238696.0
O[C@@H]1C[C@](O)(C[C@@H](OC(=O)c2cc(O)c(O)c(O)c2)[C@@H]1O)C(=O)O	CNP0347498.2
c1c2c3c(c(c1O)O)oc(=O)c1cc(c(c(c31)oc2=O)O)Oc1c(c(c(c(c1)C(=O)O)O)O)O	CNP0085728.0
Nc1ncnc2n(cnc12)[C@H]1[C@@H]([C@@H]([C@@H](CO)O1)OP(=O)(O)O)O	CNP0153138.1
CCc1c(c(=O)c(c([C@H](C)C(=O)[C@@H](C)[C@H]([C@@H](C)C(=O)O)O)o1)C)C	CNP0297408.1
C1[C@H]([C@@H](C2=CC(=O)O[C@H]2CC(=O)O)Oc2cc(cc(c12)O)O)O	CNP0303965.3
c1cc(c(cc1c1c(c(=O)c2c(cc(cc2o1)O)O)O[C@H]1[C@H]([C@@H]([C@@H]([C@@H](C(=O)O)O1)O)O)O)O)O	CNP0230774.7
c1cc2c(c(c1)O[C@@H]1[C@@H]([C@H]([C@@H]([C@@H](CO)O1)O)O)O)C(=O)c1c(cc(cc1C2=O)C(=O)O)O	CNP0139619.1
NC(=O)c1ncn([C@H]2[C@@H]([C@@H]([C@@H](COP(=O)(O)O)O2)O)O)c1N	CNP0208947.1
c1ccc(cc1)c1cc(=O)c2c(c(c(cc2o1)O)O[C@@H]1[C@@H]([C@H]([C@@H]([C@@H](C(=O)O)O1)O)O)O)O	CNP0220726.1
O[C@@H]1[C@@H](O)[C@@H](O[C@H](Oc2ccc(O)c(c2)C(=O)O)[C@H]1O)COC(=O)c1cc(O)c(O)c(O)c1	CNP0248982.2
c1ccc2c(c1)c(c[nH]2)O[C@H]1[C@@H](C(=O)[C@@H]([C@@H](COC(=O)CC(=O)O)O1)O)O	CNP0076526.1
COc1ccc(cc1)c1cc(=O)c2c(c(c(cc2O)O)c2c(ccc(c2)C(=O)O)OC)o1	CNP0133134.0
c1ccc(cc1)c1cc(=O)c2c(cc(cc2o1)O[C@H]1[C@H]([C@H]([C@@H]([C@@H](C(=O)O)O1)O)O)O)O	CNP0211075.2
C1[C@@H](C(=O)O)N=C(C=C1/C=C\NCCc1cc(c(cc1)O)O)C(=O)O	CNP0425455.1
COc1ccc(cc1)c1cc(=O)c2c(cc(cc2o1)O[C@@H]1[C@@H]([C@H]([C@H]([C@H](C(=O)O)O1)O)O)O)O	CNP0169033.1
COc1c2c([C@@H]([C@@H](c3ccc(c(c3)OC)O)O2)CO)cc(c1)C(=O)O	CNP0318980.1
[C@@H]1([C@@H]([C@H]([C@@H]([C@@H](COC(CC(=O)O)(CC(=O)O)C)O1)O)O)O)OC/C=C/c1ccccc1	CNP0417495.1
CN1[C@H](CNc2ccc(cc2)C(=O)N[C@H](CCC(=O)O)C(=O)O)CNc2c1c(nc(=N)[nH]2)O	CNP0502714.2
c1cc(ccc1CSC[C@@H](C(=O)NCC(=O)O)NC(=O)CC[C@@H](C(=O)O)N)O	CNP0599560.1
Cc1cc(C)c(c(C)c1)Oc1cc(c(cc1[N+](=O)[O-])[N+](=O)[O-])Nc1ccc(C#N)cc1	CNP0601186.0
Oc1ccc([C@H]2Oc3c(c(O)cc(O[C@@H]4O[C@H](C(=O)O)[C@@H](O)[C@H](O)[C@H]4O)c3)C(=O)C2)cc1O	CNP0190224.3
C1[C@H]([C@H]([C@@H](C[C@@]1(C(=O)O)O)O)OC(=O)/C=C/c1cc(c(cc1)O)O)O	CNP0190199.4
C[C@@]1(CC[C@@H]2C(=CO[C@H]([C@H]12)O[C@@H]1[C@H]([C@@H]([C@H]([C@H](CO)O1)O)O)OC(=O)c1ccc(cc1)O)C(=O)O)O	CNP0167903.2
O[C@@H]1C[C@@](O)(CC(=O)O)C[C@@H](OC(=O)/C=C\c2ccc(O)cc2)[C@@H]1O	CNP0260320.1
CC(C)(c1ccc2c(c1)CC[C@H]1[C@](C)(COC(=O)CCC(=O)O)CCC[C@]21C)O	CNP0324935.1
CC(C)C[C@@](CC(=O)OCc1ccc(cc1)O[C@H]1[C@@H]([C@H]([C@@H]([C@@H](CO)O1)O)O)O)(C(=O)O)O	CNP0324725.1
O[C@@H]1[C@H](O)[C@H](Oc2c3c(=O)cc(oc3cc(O)c2O)c2ccc(O)cc2)O[C@@H]([C@H]1O)C(=O)O	CNP0257837.1
COc1cc(/C=C/c2ccc(cc2)O[C@H]2[C@H]([C@@H]([C@@H]([C@@H](COC(=O)CC(=O)O)O2)O)O)O)oc(=O)c1	CNP0284940.1
C[C@H]1[C@@H]([C@H](C(=O)O)O[C@H]([C@@H]1O)Oc1c(cc2c(c1)oc(cc2=O)c1ccc(cc1)O)O)O	CNP0511787.1
COc1ccc(cc1)C[C@@H](C(=O)N[C@H]1[C@@H]([C@H](O[C@@H]1C(=O)O)n1cnc2c1ncnc2N)O)N	CNP0526234.1
COn1cc(c2ccccc12)C/C(=N/OS(=O)(=O)O)/S[C@H]1[C@@H]([C@H]([C@@H]([C@@H](CO)O1)O)O)O	CNP0155859.1
C[C@]1(CC[C@H]2[C@@H]1[C@H](OC=C2C(=O)O)O[C@H]1[C@@H]([C@@H]([C@@H]([C@@H](CO)O1)O)O)OC(=O)c1ccc(cc1)O)O	CNP0167903.1
CN1[C@@H](CNc2ccc(cc2)C(=O)N[C@@H](CCC(=O)O)C(=O)O)CNc2c1c(nc(=N)[nH]2)O	CNP0502714.3
c1c2c3c(c(c1O)O)oc(=O)c1cc(c(c(c31)oc2=O)O)Oc1c(c(c(cc1C(=O)O)O)O)O	CNP0294315.0
N=c1nc(c2N(C[C@@H](Nc2[nH]1)CNc1ccc(C(=O)N[C@H](CCC(=O)O)C(=O)O)cc1)C=O)O	CNP0554687.1
C[C@H]([C@H](C/C=C/C(=O)N[C@@H](Cc1cc(c(cc1)OC)Cl)C(=O)O)O)[C@H]([C@H](c1ccccc1)O)O	CNP0418242.1
c1cc(c(cc1/C=C\C(=O)O[C@@H]1[C@@H](C[C@@](C[C@H]1O)(C(=O)O)O)O)O)O	CNP0190199.5
c1c(cc(c(c1O)O)O)C(=O)O[C@H]([C@H]([C@H]([C@@H](C(=O)O)O)O)O)C(=O)O	CNP0172427.1
c1cn([C@H]2C[C@@H]([C@@H](COP(=O)(O)O)O2)O)c(nc1=N)O	CNP0487425.1
C1[C@H]([C@@H]([C@H](C[C@]1(C(=O)O)O)OC(=O)/C=C/c1ccc(cc1)O)O)O	CNP0215883.4
C[C@H]1CCC(=C(C)C)[C@H](CCC(=O)O)[C@@]1(C)COc1ccc2ccc(=O)oc2c1	CNP0230811.1
C([C@@H]1[C@H]([C@H]([C@H](n2cnc3c2[nH]c(=N)nc3O)O1)O)O)OP(=O)(O)O	CNP0513947.1
c1c(c(c(cc1C(=O)O[C@@H]1[C@H]([C@H]([C@H](C(=O)O)O)OC1=O)O)O)O)O	CNP0274447.1
c1cc(c(cc1/C=C\C(=O)O[C@@H]([C@H](C(=O)O)O)C(=O)O)O)O	CNP0218884.4
c1c(ccc(c1)NC[C@@H]1CNc2c(c(nc(=N)[nH]2)O)N1C=O)C(=O)N[C@@H](CCC(=O)O)C(=O)O	CNP0567692.3
Cc1cc(c(c2c1C(=O)Oc1c(c(c(c(c1COC(=O)/C=C/C(=O)O)O)C(=O)O)C)O2)C=O)O	CNP0201730.0
C[C@H]1CC(=O)C(=C1)[C@H](C(=C)[C@@H](C[C@H]1[C@H](C1(C)C)/C=C(\C)/C(=O)O)OC(=O)c1ccccc1)OC(=O)C	CNP0331064.1
c1cc(ccc1c1c(c(=O)c2c(cc(cc2o1)O)O)O[C@H]1[C@H]([C@@H]([C@@H]([C@@H](C(=O)O)O1)O)O)O)O	CNP0263661.5
COC(=O)[C@@](C[C@H](C(=O)O)O)([C@@H]1Cc2c(oc3cc(C)cc(c3c2=O)O)S1)O	CNP0133796.1
c1cc(ccc1C(=O)Oc1cc(cc(c1CC(=O)O)O)O)O	CNP0323224.0
c1ccc(cc1)CC[C@H](CC(=O)O)O[C@H]1[C@@H]([C@H]([C@@H]([C@@H](CO)O1)O)O)O	CNP0339118.2
c1c(c(=O)oc(c1)C(=O)O)c1c2cc(c(cc2cc(c1)C(=O)O)O)O	CNP0143002.0
c1ccc2c(c1)c(c[nH]2)C/C(=N/OS(=O)(=O)O)/S[C@H]1[C@@H]([C@H]([C@@H]([C@@H](CO)O1)O)O)O	CNP0286246.2
O([C@@]1(C(=O)O)C[C@@H](O)[C@@H](O)[C@H](O)C1)C(=O)/C=C/c1cc(O)c(O)cc1	CNP0137587.2
c1c(ccc(c1)NC[C@@H]1CNc2c(c(nc(=N)[nH]2)O)N1C=O)C(=O)N[C@@H](CCC(=O)O)C(=O)O	CNP0567692.4
S(=O)(=O)(O)[C@@H](CCCCC)CC(=O)CCc1cc(OC)c(O)cc1	CNP0169044.2
O=C(O)c1cc(O)c2c(c(O)cc3Oc4c(c(ccc4)C(=O)C[C@@H](C(=O)O)N)Nc23)n1	CNP0582879.1
CO/C=C(/C(=O)O)\[C@H]1C[C@H]2[C@]3(CCN2C[C@H]1C=C)c1c(cccc1)N=C3O	CNP0538745.2
COc1ccc(/C=C/C(=O)O[C@H](C(=O)O)[C@](Cc2ccc(cc2)O)(C(=O)O)O)cc1O	CNP0286797.1
c1c(cc2c(c1O)C(=O)c1c(c(c(cc1C2=O)C(=O)O)C(=O)O)O)O	CNP0259218.0
O[C@@H]1C[C@](O)(C[C@@H](OC(=O)/C=C/c2ccc(O)c(O)c2)[C@@H]1O)C(=O)O	CNP0148557.14
C[C@@H](CC(=O)NC(=O)c1c[nH]c(cc1=O)/C=C/CCCCCCCCC(=O)O)C(=O)O	CNP0230301.1
c1c(c(c(cc1C(=O)O)O[C@@H]1[C@@H]([C@H]([C@@H]([C@@H](COC(=O)c2cc(c(c(c2)O)O)O)O1)O)O)O)O)O	CNP0268374.1
C1[C@H](c2c(cccc2OS(=O)(=O)O)C2([C@@H]1O)Oc1cccc3c1c(ccc3)O2)O	CNP0133730.1
COc1c(c(c2c(c1)C(=O)c1ccccc1C2=O)OC)C(=O)O	CNP0118570.0
C[C@@H]1CC[C@@]2(COC(=O)C)C(=CCC[C@@H]2[C@@]1(C)CCc1cocc1)C(=O)O	CNP0158419.1
OC(=O)c1cc(OC(=O)c2cc(C(=O)Oc3cc(O)c(O)c(O)c3)c(O)c(O)c2)c(O)c(O)c1	CNP0246507.0
C([C@H]1[C@H]([C@@H]([C@@H](n2cnc3c2ncnc3N)O1)O)O)O[P@@](=O)(O)O[P@](=O)(O)P(=O)(O)O	CNP0091696.1
C1[C@H]([C@H]([C@@H](C[C@@]1(C(=O)O)O)O)C(=O)/C=C/c1ccc(cc1)O)O	CNP0105517.1
COc1cc(ccc1O)/C=C/C(=O)O[C@H]1C[C@](C[C@H]([C@@H]1O)O)(C(=O)O)O	CNP0368158.4
c1ccc(cc1)c1cc(=O)c2c(c(c(cc2o1)O)O[C@@H]1[C@H]([C@@H]([C@H]([C@H](C(=O)O)O1)O)O)O)O	CNP0220726.2
Cc1c(cc(cc1O)C(=O)O)OC(=O)c1cc(c(c(c1)O)O)O	CNP0329712.0
c1cc(c(cc1/C=C\C(=O)O[C@H]([C@H](C(=O)O)OC(=O)/C=C/c1cc(c(cc1)O)O)C(=O)O)O)O	CNP0148062.4
COc1cc2c(c(c1)O[C@H]1[C@@H]([C@H]([C@@H]([C@@H](COC(=O)CC(=O)O)O1)O)O)O)C(=O)OC2	CNP0117642.1
c1cc2c(c(c1)O)c(c[nH]2)C/C(=N/OS(=O)(=O)O)/S[C@H]1[C@H]([C@@H]([C@@H]([C@@H](CO)O1)O)O)O	CNP0181244.3
O([C@@H]1O[C@@H]([C@@H](O)[C@H](O)[C@H]1O)C(=O)O)c1c(O)cc(O)c2c1oc(cc2=O)c1ccccc1	CNP0182241.1
C[C@@](CC(=O)O)(CC(=O)OC[C@@H]1[C@H]([C@@H]([C@H]([C@@H](O1)Oc1c(cc2c(ccc(=O)o2)c1)O)O)O)O)O	CNP0258575.2
COc1cc(/C=C/C(=O)O[C@H](C(=O)O)[C@](Cc2ccc(c(c2)O)O)(C(=O)O)O)cc(c1O)OC	CNP0117239.1
C1[C@@H]([C@H]([C@@H](C[C@]1(C(=O)O)O)OC(=O)/C=C\c1ccc(cc1)O)O)O	CNP0215883.6
C1[C@H]([C@H]([C@@H](C[C@@]1(C(=O)O)O)O)OC(=O)c1cc(c(c(c1)O)O)O)O	CNP0333305.2
C[C@H]1CC[C@@]2([C@@H]([C@@]1(C)Cc1c(c(cc(c1)OC)C)O)CCC(=O)[C@H]2CCC(=O)O)C	CNP0222916.1
O(C(=O)C)[C@H]1[C@]23c4ccccc4[N+](=C2[C@@H]2C[C@@H]4[C@H]1[C@H](C3)[N@@+]2([O-])[C@H]([C@@H]4C(=O)O)C)[O-]	CNP0581075.1
c1cc(c(cc1c1c(cc2c(cc(cc2[o+]1)O)O)O[C@H]1[C@H]([C@H]([C@H]([C@@H](CO)O1)O)O)O)[O-])O	CNP0568612.4
C1[C@H]([C@H]([C@H](C[C@@]1(C(=O)O)O)OC(=O)/C=C\c1ccc(cc1)O)O)O	CNP0215883.5
c1cc(ccc1/C=C/C(=O)N[C@@H](Cc1cc(c(cc1)O)O)C(=O)O)O	CNP0148790.1
[N@@+]12([C@@H]3C4=[N+](c5c([C@]64[C@@H]([C@H]([C@@H]1C6)[C@H]([C@H]([C@@H]2C)C(=O)[O-])C3)OC(=O)C)cccc5)C)[O-]	CNP0598709.1
O([C@@H]1O[C@@H]([C@@H](O)[C@@H](O)[C@@H]1O)C(=O)O)c1cc(O)c2c(O[C@@H](CC2=O)c2ccccc2O)c1OC	CNP0107128.1
c1cc(c(cc1c1c(c(=O)c2c(cc(cc2o1)O)O)O[C@@H]1[C@H]([C@@H]([C@H]([C@H](C(=O)O)O1)O)O)O)O)O	CNP0230774.8
C[C@H]([C@@H]([C@H](C)C(=O)[C@@H](C)c1c(C)c(=O)c(C)c(C)o1)O)C(=O)O	CNP0260941.1
C1[C@@H]2[C@@H]([C@@H]([C@H](O2)n2cnc3c2ncnc3N)O)O[P@@](=O)(O1)O	CNP0325085.3
c1cc(c(cc1/C=C/C(=O)O[C@@H]([C@H](C(=O)O)O)C(=O)O)O)O	CNP0218884.5
COc1c(cc2c3c1oc(=O)c1cc(c(c(c31)oc2=O)OC)OS(=O)(=O)O)OS(=O)(=O)O	CNP0467649.0
C[C@H]1C=C(C(=O)C1)[C@@H](C(=C)[C@H](C[C@@H]1[C@H](/C=C(\C)/C(=O)O)C1(C)C)OC(=O)c1ccccc1)OC(=O)C	CNP0331064.2
c1cc(c(cc1/C=C/C(=O)O[C@@H]([C@@H](C(=O)O)O)C(=O)O)O)O	CNP0218884.6
O=C(O)c1c2ccccc2[nH]c1/C(=C/c1ccc(O)cc1)/C(=O)OC	CNP0234947.0
O[C@@H]1C[C@](O)(C[C@H](OC(=O)c2cc(O)c(O)c(O)c2)[C@@H]1OC(=O)c1cc(O)c(O)c(O)c1)C(=O)O	CNP0274041.1
O=c1oc2c(O)c(OS(=O)(=O)O)cc3c(=O)oc4c(OC)c(OS(=O)(=O)O)cc1c4c23	CNP0470813.0
N=C(N)NCCC[C@](C(=O)O)([C@H]1[C@H](NC(=O)[C@@H](N)CO)C=C[C@@H](n2cc(CO)c(=N)nc2O)O1)O	CNP0510496.2
c1(ccc(cc1)O)C(=O)O[C@@H]([C@](Cc1ccc(c(c1)O)O)(C(=O)O)O)C(=O)O	CNP0113230.1
O=C(O)[C@H]1O[C@@H](Oc2c(O)cc(O)c3c(=O)cc(oc23)c2ccc(O)c(O)c2)[C@H](O)[C@@H](O)[C@@H]1O	CNP0215987.1
COc1c(ccc(c1)[C@@H]1[C@H]2COC(=O)[C@H]2C(=C[C@H]1C(=O)O)[C@@H]1[C@H](C(=O)c2c(cc(cc2O1)O)O)O)O	CNP0086209.1
C1[C@@H]([C@@H]([C@@H](C=C1C(=O)O)OC(=O)c1cc(c(c(c1)O)O)O)O)O	CNP0397301.1
c1cc(ccc1C(=O)N[C@@H](CCC(=O)O)CC(=O)O)NC[C@H]1CNc2c(c(O)nc(=N)[nH]2)N1C=O	CNP0545734.1
c1ccc2c(c1)c(c[nH]2)C/C(=N\OS(=O)(=O)O)/S[C@H]1[C@@H]([C@H]([C@@H]([C@@H](CO)O1)O)O)O	CNP0286246.3
C[C@@H]1[C@@H]2C[C@@H]([C@@]3([C@@]([C@H]2Cc2c1cco2)(CCC[C@]3(C)C(=O)O)C)O)OC(=O)c1ccccc1	CNP0392609.1
c1c(/C=C/C(=O)O[C@@H]2C[C@](C[C@@H]([C@H]2O)O)(C(=O)O)O)cc(c(c1)O)O	CNP0148557.16
COc1c(ccc(c1)/C=C/C(=O)O[C@@H]1C[C@](C[C@@H]([C@H]1O)O)(C(=O)O)O)O	CNP0368158.5
C(=O)(c1cc(c(c(c1)O)O)O)O[C@@H]1C[C@](C[C@H]([C@@H]1OC(=O)c1cc(c(c(c1)O)O)O)O)(C(=O)O)O	CNP0274041.2
COc1c(ccc(c1)/C=C/C(=O)O[C@@H]1[C@H](C[C@](C[C@@H]1O)(C(=O)O)O)O)O	CNP0129307.5
COc1cc(c2c(c1)C(=O)c1cc(cc(c1C2=O)O)C(=O)O)O	CNP0366779.0
C[C@H]1CC[C@@]23CO[C@@H](C[C@H]2[C@]1(C)CCc1cocc1)C=C3C(=O)O	CNP0126605.2
C1[C@@H]2[C@@H]([C@H]([C@H](n3cnc4c3[nH]c(=N)nc4O)O2)O)O[P@](=O)(O)O1	CNP0493601.3
OC(=O)/C=C\c1ccc(O)c2O[C@H]([C@@H](c12)C(=O)O)c1cc(O)c(O)cc1	CNP0400300.1
c1cc(c(cc1/C=C/C(=O)OC[C@@H]1[C@H]([C@@H]([C@H]([C@@H](O1)Oc1c(cc(cc1)C(=O)O)O)O)O)O)O)O	CNP0298828.1
OC(=O)C[C@H](c1ccccc1)c1c(O)cc2oc(cc(=O)c2c1O)c1ccc(O)cc1	CNP0252915.1
C[C@@]1(CC[C@@H]2C(=CO[C@H]([C@H]12)O[C@H]1[C@@H]([C@H]([C@@H]([C@@H](CO)O1)O)O)OC(=O)c1ccc(cc1)O)C(=O)O)O	CNP0167903.3
C([C@H](CC(=O)/C=C/c1cc(c(cc1)O)O)C(=O)O)c1cc(c(cc1)O)O	CNP0271343.1
COc1c(ccc(c1)/C=C/C(=O)O[C@@H]1C[C@@](C[C@H]([C@H]1O)O)(C(=O)O)O)O	CNP0368158.6
O[C@@H]1C[C@@](O)([C@@H]([C@@H](O)[C@H]1O)C(=O)/C=C/c1ccc(O)cc1)C(=O)O	CNP0357556.1
c1cc(ccc1COC(=O)C[C@](CC(=O)O)(C(=O)O)O)O[C@H]1[C@@H]([C@H]([C@@H]([C@@H](CO)O1)O)O)O	CNP0233419.1
OC(=O)C[C@@H](OC(=O)/C=C/c1cc(O)c(O)cc1)c1cc(O)c(O)cc1	CNP0227309.1
O=C(O)Cc1c(O)cc(O)cc1OC(=O)c1ccc(O)c(O)c1	CNP0284825.0
O=C(O)[C@]1(O)C[C@@H](O)[C@H](OC(=O)/C=C/c2cc(O)c(O)cc2)[C@H](O)C1	CNP0190199.6
c1cc(c(c(c1c1cc(=O)c2c(cc(cc2o1)O)O)O[C@H]1[C@@H]([C@H]([C@@H]([C@@H](C(=O)O)O1)O)O)O)O)O	CNP0209004.1
COc1cc2c(c(c1)OC)C(=O)c1c(c(c(C)c(C(=O)O)c1O)O)C2=O	CNP0242401.0
O=C(O)[C@@H]1O[C@H](Oc2cc(O)c3c(=O)cc(oc3c2)c2ccc(O)cc2)[C@@H](O)[C@H](O)[C@H]1O	CNP0397409.2
C1[C@H]([C@@H]([C@@H](C[C@]1(C(=O)O)OC(=O)/C=C/c1cc(c(cc1)O)O)O)O)O	CNP0137587.3
c1cn(C[C@@H](C(=O)O)NC(=O)CC[C@@H](C(=O)O)N)oc1=O	CNP0509874.1
O[C@H]1[C@@H](O)[C@@H](Oc2c(oc3cc(O)cc(O)c3c2=O)c2cc(O)c(O)cc2)O[C@H]([C@H]1O)C(=O)O	CNP0230774.9
C1[C@H]([C@H]([C@@H](C[C@@]1(C(=O)O)O)O)OC(=O)/C=C/c1ccc(cc1)O)O	CNP0162881.3
c1nc2c(c(n1)N)ncn2[C@H]1[C@@H]([C@@H]([C@@H](CO)O1)OP(=O)(O)O)OP(=O)(O)O	CNP0307058.1
c1cc(c(cc1[C@@H]1[C@H](c2c(ccc(c2O1)O)/C=C/C(=O)O)C(=O)O)O)O	CNP0400300.2
CC[C@@](c1c(c(=O)n2Cc3cc4ccccc4nc3c2c1)CO)(C(=O)O)O	CNP0213325.2
C1[C@@H]([C@@H]([C@H](C[C@]1(C(=O)O)O)OC(=O)c1cc(c(c(c1)O)O)O)O)O	CNP0347498.3
c1c(cc2c(c1OC)O[C@H]([C@@H]2CO)c1ccc(c(c1)OC)O)C(=O)O	CNP0318980.2
C1[C@H]([C@@H]([C@H](C[C@@]1(C(=O)O)O)OC(=O)/C=C/c1cc(c(cc1)O)O)O)O	CNP0148557.17
c1ccc(cc1)c1cc(=O)c2c(c(c(cc2o1)O[C@H]1[C@@H]([C@H]([C@@H]([C@H](C(=O)O)O1)O)O)O)O)O	CNP0175313.2
CN(CC(=O)O)C(=O)C1=CC=C/C(=N/C2=C(N[C@@H](c3ccccc3)C(C)(C)C)N[S@+](N2)[O-])/C1=O	CNP0574724.0
C=C(C)[C@H](c1ccc(C)o1)NC1=N[S@@+](N=C1Nc1cccc(C(=O)N(C)C)c1)[O-]	CNP0598657.0
CSC[S@+](C[C@H](CO)NC(=O)/C=C/c1c(C)[nH]c(=O)[nH]c1=O)[O-]	CNP0544877.3
c1cc2c(c(c1)O[C@@H]1[C@@H]([C@H]([C@@H]([C@@H](CO)O1)O)O)O)C(=O)c1c(cc(cc1C2=O)C(=O)O)O	CNP0139619.2
Nc1ncnc2n(cnc12)[C@H]1C[C@@H]([C@@H](COP(=O)(O)O)O1)O	CNP0268176.1
C=C(C)[C@@H](c1ccc(C)s1)NC1=N[S@@+](N=C1Nc1cccc(C(=O)N(C)C)c1)[O-]	CNP0531791.0
CC[C@H](c1ccc(C)o1)NC1=C(/N=C/2\C=CC=C(C#N)C2=O)N[S@@+](N1)[O-]	CNP0574561.1
Nc1nc(=O)n(cc1)[C@H]1C[C@@H]([C@@H](COP(=O)(O)O)O1)O	CNP0350904.1
c1nc2c(c(n1)N[C@@H](CC(=O)O)C(=O)O)ncn2[C@H]1[C@@H]([C@@H]([C@@H](CO)O1)O)O	CNP0105148.1
COc1c(c(c2c(c1)oc(cc2=O)c1ccccc1)O[C@H]1[C@@H]([C@H]([C@@H]([C@@H](C(=O)O)O1)O)O)O)O	CNP0296218.1
Cc1cc(c(c2c1C(=O)Oc1c(c(c(c(c1COC(=O)C)O)C(=O)O)C)O2)C=O)O	CNP0192153.0
C1[C@@H]2[C@@H]([C@H]2CO[P@](=O)(O)OC[C@H]([C@@H](CO)O)OCn2ccc(nc2=O)N)C=C1C=O	CNP0344879.1
C=C(C)N(C)S(=O)(=O)c1c(c(cs1)NC1=N[S@@+](N=C1N[C@@H](c1ccco1)C(C)(C)C)[O-])O	CNP0502022.1
COc1ccc2c(c1)[nH]c1c2CCN2C[C@H]3C[C@H]([C@@H]([C@@H](C(=O)O)[C@H]3C[C@H]12)OC)O	CNP0251094.2
c1ccc(c(c1)C(=O)O)NCC(=O)[C@@H]([C@@H](COP(=O)(O)O)O)O	CNP0346079.1
C=C[C@H]([C@@H](C(=O)O)NC(=O)OCC1c2ccccc2c2ccccc12)O	CNP0172304.1
CN(C)c1c(cc(cc1)[N+](=O)[O-])C(=O)OCC(=O)N1CCC(=CC1)c1ccccc1	CNP0533894.0
O[C@@H]1[C@@H](O)[C@H](Oc2c[nH]c3ccccc23)O[C@@H]([C@H]1O)C(=O)O	CNP0105795.1
CC(C)(C)[C@@H](c1ccccc1)NC1=C(/N=C\2/C=CC=C(C(=O)N3CCC[C@@H](C3)O)C2=O)N[S@+](N1)[O-]	CNP0491449.0
O=C(O)CN(C(=O)C1=CC=C/C(=N\c2c([nH]s[nH]2)N[C@@H](c2ccc(C)s2)C(=C)C)/C1=O)C	CNP0285223.0
Bc1ccc(cc1)[C@@H]1CC(=NN1C(=O)CCC(=O)O)c1c(C)nc2ccc(B)cc2c1c1ccccc1	CNP0508485.0
N#CC1=CC=C/C(=N/C2=C(Nc3ccccc3)N[S@+](N2)[O-])/C1=O	CNP0538305.0
C=C(C)[C@@H](c1ccc2c(c1)OCO2)NC1=N[S@@+](N=C1Nc1cccc(C(=O)N(C)C)c1)[O-]	CNP0493419.0
Cc1ccc([C@H](C(C)(C)C)NC2=C(/N=C\3/C=CC=C(C(=O)N4CCCCC4)C3=O)N[S@@+](N2)[O-])o1	CNP0587661.0
c1c(c(c(c(c1)O)O)O[C@@H]1[C@H]([C@@H]([C@H]([C@@H](COC(=O)c2cc(c(c(c2)O)O)O)O1)O)O)O)C(=O)O	CNP0104802.1
CNC(=O)c1ccc(cc1)NC(=O)COC(=O)c1c(ccc(c1)[N+](=O)[O-])N(C)C	CNP0542457.0
C=C(C)[C@H](c1ccc(C)s1)NC1=C(/N=C/2\C=CC=C(C(=O)N(C)C)C2=O)N[S@@+](N1)[O-]	CNP0600928.1
c1cn(c(=O)nc1N)[C@H]1[C@H]([C@@H]([C@@H](CO[P@@](=O)(CC(=O)O)O)O1)O)O	CNP0406007.1
C=C(C)[C@H](c1cc(C)co1)NC1=C(/N=C/2\C=CC=C(C(=O)N(C)C)C2=O)N[S@@+](N1)[O-]	CNP0499561.1
C=C(C)[C@H](c1ccc(C)o1)NC1=C(/N=C\2/C=CC=C(C(=O)N(C)CC(=O)O)C2=O)N[S@@+](N1)[O-]	CNP0557912.0
B[C@@H]1C=CC(=CC1)[C@@H]1C/C(=C/2\C(=O)N=c3ccc(C)cc3=C2c2ccccc2)/NN1C(=O)CCC(=O)O	CNP0571960.0
C=C(c1cc2c(cc1)[nH]c(nc2=O)N1C[C@H](C=N1)C(=O)O)Cl	CNP0344308.0
c1ccc2c(c1)c(c[nH]2)C(=O)O[C@@H]1[C@H]([C@@H]([C@@H]([C@@H](C(=O)O)O1)O)O)O	CNP0001610.1
O1[C@H]([C@H]2[C@H]3[C@]4(c5c(cc(OC)c(OC)c5)N3)[C@@H]3C[C@H]2C(=CC1)CN3CC4)CC(=O)O	CNP0228758.0
Cc1cn([C@H]2C[C@@H]([C@@H](COP(=O)(O)O)O2)O)c(=O)[nH]c1=O	CNP0179536.1
c1cc(c(cc1CCC(=O)Nc1c(cc(cc1)O)C(=O)O)O)O	CNP0567443.0
C=C(C)[C@H](c1ccc(C)o1)NC1=C(/N=C/2\C=CC=C(C(=O)N3CCC[C@H]3CO)C2=O)N[S@@+](N1)[O-]	CNP0534450.1
C=C(C)[C@H](c1ccc(C)s1)NC1=C(/N=C/2\C=CC=C(C#N)C2=O)N[S@@+](N1)[O-]	CNP0502040.0
N#CC1=CC=C/C(=N\C2=C(Nc3cccc(c3Cl)Cl)N[S@+](N2)[O-])/C1=O	CNP0506254.0
CC[C@H](c1cc(C(C)C)co1)NC1=C(/N=C/2\C=CC=C(C#N)C2=O)N[S@@+](N1)[O-]	CNP0509765.1
C[C@@H](C=C)[C@]12CO[C@H]([C@@H]1OP(C)OCC[N+]#[C-])[C@@H](CNC(=O)c1ccccc1)O2	CNP0495746.1
c1cc(cc(c1)N)CNc1cc2c(cc1)[nH]c(nc2=O)n1cc(cn1)C(=O)O	CNP0344297.0
CN(C)c1c(cc(cc1)[N+](=O)[O-])C(=O)OCC(=O)N(C)Cc1cscc1	CNP0533809.0
CN(C)c1c(cc(cc1)[N+](=O)[O-])C(=O)OCC(=O)N(C)Cc1ccc(cc1)SC	CNP0533483.0
C=C(C)[C@H](c1cc(C)c(C)o1)NC1=C(/N=C/2\C=CC=C(C(=O)N(C)C)C2=O)N[S@@+](N1)[O-]	CNP0511430.1
COc1c(cc2cc[nH]c2c1)O[C@H]1[C@@H]([C@H]([C@@H]([C@@H](C(=O)O)O1)O)O)O	CNP0173198.1
c1cn(c(=O)nc1N)[C@@H]1[C@@H]([C@H]([C@@H](CO[P@](=O)(C[P+](O)(O)O)O)O1)O)O	CNP0344878.1
CN(C)c1ccc(cc1)CN(C)C(=O)COC(=O)c1c(ccc(c1)[N+](=O)[O-])N(C)C	CNP0553544.0
Cc1ccc([C@@H](C(C)(C)C)NC2=C(/N=C/3\C=CC=C(C(=O)N4CC[C@@H](C4)O)C3=O)N[S@@+](N2)[O-])o1	CNP0503820.0
CC[C@H](c1ccc(C)o1)NC1=C(/N=C/2\C=CC=C(C(=O)N3CC[C@@H](C3)O)C2=O)N[S@@+](N1)[O-]	CNP0516714.1
C1CN2CC3=CCO[C@H]([C@@H]4[C@H]3C[C@H]2[C@]21[C@H]4Nc1ccccc21)CC(=O)O	CNP0211339.0
C=C(C)N(C)S(=O)(=O)c1c(c(cs1)NC1=N[S@+](N=C1N[C@@H](c1cocc1)C(C)(C)C)[O-])O	CNP0543084.1
C=C(C)[C@H](c1ccc(C)s1)NC1=C(/N=C\2/C=CC=C(C(=O)N(C)CC(=O)O)C2=O)N[S@@+](N1)[O-]	CNP0545831.0
Nc1nc(=O)n(cc1)[C@@H]1[C@@H]([C@@H]([C@H](COP(=O)(O)O)O1)O)O	CNP0194164.1
CC[C@H](c1cc(C)c(C)o1)NC1=C(/N=C\2/C=CC=C(C#N)C2=O)N[S@@+](N1)[O-]	CNP0483200.1
CN(C)c1c(cc(cc1)[N+](=O)[O-])C(=O)OCc1cc(c2ccccc2)on1	CNP0513400.0
C1[C@H]([C@H]([C@@H](O[C@]1(C=O)O[P@@](=O)(O)OC[C@@H]1[C@H]([C@@H]([C@H](O1)n1ccc(nc1=O)N)O)O)O)O)O	CNP0108513.1
C=C(C)[C@H](c1ccc(C)o1)NC1=C(/N=C\2/C=CC=C(C#N)C2=O)N[S@@+](N1)[O-]	CNP0546620.0
CN(C)c1c(cc(cc1)[N+](=O)[O-])C(=O)OCC(=O)c1cc2c(cc1)OCCCO2	CNP0550986.0
COc1ccc(cc1O)[C@@H]1CCc2c(cc(cc2O)O[C@H]2[C@@H]([C@H]([C@@H]([C@@H](C(=O)O)O2)O)O)O)O1	CNP0385234.1
Cc1c(C)oc([C@@H](C(C)C)NC2=C(/N=C/3\C=CC=C(C(=O)N(C)CC(=O)O)C3=O)N[S@+]([O-])N2)c1	CNP0606772.0
Nc1nc(=O)c2nc(CNc3ccc(C(=O)N[C@H](CCC(=O)O)C(=O)O)cc3)c[nH]c2n1	CNP0584481.0
CC(C)(C)[C@H](c1ccccc1)NC1=C(/N=C/2\C=CC=C(C(=O)N3CCC[C@H]3CO)C2=O)N[S@@+](N1)[O-]	CNP0530630.1
COc1ccc2C[C@@H]3[C@@H]4C=C[C@@H]([C@H]5[C@]4(CCN3)c2c1O5)O[C@@H]1[C@H]([C@@H]([C@H]([C@@H](C(=O)O)O1)O)O)O	CNP0075762.1
N#CC1=CC=C/C(=N/C2=C(Nc3ccccc3Br)N[S@+](N2)[O-])/C1=O	CNP0545113.0
c1cc(ccc1c1coc2c(c1=O)ccc(c2)O[C@@H]1[C@@H]([C@H]([C@@H]([C@@H](C(=O)O)O1)O)O)O)O	CNP0285752.2
C1CN(CCN1Cc1cc2c(cc1)OCO2)C(=O)/C=C/C(=O)O	CNP0344776.0
C1[C@@H](CNc2ccc(cc2)C(=O)N[C@@H](CCC(=O)O)C(=O)O)Nc2c(N1)[nH]c(nc2=O)N	CNP0342966.1
CC[C@H](c1cc(C)co1)NC1=C(/N=C/2\C=CC=C(C#N)C2=O)N[S@@+](N1)[O-]	CNP0589754.1
Cc1ccccc1CCNC(=O)COC(=O)c1c(ccc(c1)[N+](=O)[O-])N(C)C	CNP0487391.0
C=C(C)C1=C(C(=O)N(C)C)C(=O)/C(=N/C2=C(N[C@H](CC)c3cc(C(C)C)co3)N[S@@+]([O-])N2)/C=C1	CNP0558398.1
C1CCC(CC1)(CNC(=O)c1cccc2nc(cn12)CSc1n[nH]nn1)c1ccc(cc1)Cl	CNP0332537.0
CN(C)c1c(cc(cc1)[N+](=O)[O-])C(=O)OCC(=O)N(CCOC)Cc1ccccc1	CNP0521825.0
CN1CC[C@]23[C@H]4C=C[C@H]([C@H]2Oc2c3c(ccc2O[C@@H]2[C@H]([C@@H]([C@@H]([C@@H](C(=O)O)O2)O)O)O)C[C@H]14)O	CNP0363543.2
O=C(OCc1c(O)c2c(=O)cc(oc2cc1OC)C)/C=C(/C)\CC(=O)O	CNP0175630.0
O=C1/C(=C/2\C[C@H](C3=CC[C@@H](C=C3)Br)N(C(=O)CCC(=O)O)N2)/C=c2c(=N1)cc(cc2)C	CNP0345719.0
OC(=O)CNC(=O)CNC(=O)COc1ccc2c(c(=O)n3c(CCC3)n2)c1	CNP0394383.0
c12c(c3cc(c(c(c3)OC)OC)OC)nc(cc1c1c(cccc1)[nH]2)C(=O)N[C@H](C)C(=O)O	CNP0342746.1
Cc1cc(c2c(C)c(CC(=O)NCCCC(=O)O)c(=O)oc2c1)O	CNP0385005.0
COc1cc(/C=C/C(=O)O[C@H](Cc2ccc(c(c2)O)O)C(=O)O)ccc1O	CNP0167666.1
CN1CCC[C@H]1c1ccc[n+]([C@H]2[C@@H]([C@@H]([C@@H]([C@@H](C(=O)[O-])O2)O)O)O)c1	CNP0502732.1
Cc1cc(=O)oc2cc(ccc12)OCC(=O)NCCC(=O)O	CNP0301876.0
Cc1cc(cc2c1NC(=O)[C@@]12[C@H]2[C@@H]([C@@H](CCC(=O)O)N1)C(=O)N(C2=O)CCc1ccccc1)Cl	CNP0351263.1
n1c(csc1c1cccc(c1)Br)CC(=O)N[C@@H](Cc1c2ccccc2[nH]c1)C(=O)O	CNP0322548.1
CC[C@H](C)[C@@H](C(=O)O)NC(=O)COc1cc(c2c(=O)cc(c3ccccc3)oc2c1)O	CNP0395863.1
c1(CCC(=O)NCCC(=O)O)c(=O)oc2c(cc3c(c2)OC(CC3)(C)C)c1C	CNP0363170.0
Cc1ccc(cc1O[C@H]1[C@@H]([C@H]([C@@H]([C@@H](C(=O)O)O1)O)O)O)[C@@H]1CC(=O)c2c(cc(cc2O)O)O1	CNP0296082.1
CCCCc1cc(=O)oc2cc(C)cc(c12)OCC(=O)NCC(=O)N[C@@H](C(C)C)C(=O)O	CNP0287128.1
OC[C@@H](C(=O)O)NC(=O)[C@H](Cc1c[nH]c2ccccc12)n1c(=O)[nH]c2ccccc2c1=O	CNP0134003.1
COc1ccc2C[C@H]3[C@@H]4C=C(C(=O)C[C@@]4(CCN3)c2c1O)O[C@@H]1[C@@H]([C@H]([C@@H]([C@@H](C(=O)O)O1)O)O)O	CNP0321667.1
n1c(csc1c1ccccc1)CC(=O)N[C@H](Cc1c2ccccc2[nH]c1)C(=O)O	CNP0395427.1
c1(c(C)oc2c(ccc(c2CN2CCC[C@@H]2C(=O)O)O)c1=O)Oc1ccccc1Br	CNP0222478.1
COc1cc(/C=C\2/C(=O)c3c(cc(cc3)OCC(=O)N[C@@H]([C@H](C)O)C(=O)O)O2)c(cc1)OC	CNP0388609.1
c1(CC(=O)N[C@H](CCSC)C(=O)O)c2ccccc2[nH]c1C	CNP0155676.1
OC(=O)[C@@H](CCCNC(=N)N[N+](=O)[O-])NC(=O)CNC(=O)c1ccccc1	CNP0540846.1
c1(c2cccc(c2)C(=O)N[C@H](c2ccccc2)C(=O)O)cc2ccccc2oc1=O	CNP0388386.1
CC[C@@H](C)[C@@H](C(=O)O)NC(=O)CCc1c(C)c2cc3c(c(C)c2oc1=O)occ3C(C)(C)C	CNP0385040.1
CC[C@@H](C)[C@@H](C(=O)O)NC(=O)[C@H](C)NC(=O)C1(CCN(CC1)C(=O)OC(C)(C)C)c1ccccc1	CNP0115207.1
COc1ccc2c(ccn2CC(=O)N[C@@H](CC(C)C)C(=O)O)c1	CNP0283470.1
CN1CC[C@]23CC(=O)C(=C[C@@H]2[C@H]1Cc1ccc(c(c31)O)OC)O[C@H]1[C@H]([C@@H]([C@H]([C@@H](C(=O)O)O1)O)O)O	CNP0250326.1
CC[C@H](C)[C@H](C(=O)O)NC(=O)CNC(=O)Cc1c(C)c2ccc(c(c2oc1=O)OC)OC	CNP0384839.1
COc1c2ccn(CCC(=O)N[C@@H](C(C)C)C(=O)O)c2ccc1	CNP0373967.1
COc1c(cc(cc1)c1nc(C)c(C(=O)N[C@@H](Cc2ccccc2)C(=O)O)s1)OC	CNP0377703.1
C[C@@H](C(=O)N1CCC[C@H]1C(=O)O)Oc1ccc2c(c1)oc(=O)cc2c1ccccc1	CNP0364652.1
c1(CC(=O)N[C@@H](CC(C)C)C(=O)O)c(=O)oc2c(cc3c(c2)occ3c2ccc(cc2)C)c1C	CNP0209432.1
[C@]12(c3ccccc3NC1=O)[C@H]1[C@@H]([C@H](CCC(=O)O)N2)C(=O)N(c2ccc(cc2)OC(=O)C)C1=O	CNP0386783.1
CC[C@@H](C)[C@@H](C(=O)O)NC(=O)[C@H](C(C)C)n1c(=O)[nH]c2ccccc2c1=O	CNP0386593.1
COc1c(cccc1)c1nc(CC(=O)N[C@@H](Cc2c[nH]c3ccccc23)C(=O)O)cs1	CNP0340492.1
COc1cc(/C=C\2/C(=O)c3c(cc(cc3)OCC(=O)N[C@H](C)C(=O)O)O2)c(cc1)OC	CNP0382714.1
Cc1cn2c(n1CC(=O)O)nc1c2c(=O)n(CCc2ccccc2)c(=O)n1C	CNP0394947.0
COc1c(c(c2c(cc(C(=O)N[C@@H](CC(C)C)C(=O)O)n2C)c1)OC)OC	CNP0213171.1
COc1cccc(c1)c1nc(CC(=O)N[C@@H](CCSC)C(=O)O)cs1	CNP0380230.1
OC(=O)CNC(=O)CNC(=O)CCn1ccc2ccc(cc12)Cl	CNP0397457.0
OC(=O)CNC(=O)CNC(=O)COc1cc(O)c2c(=O)cc(oc2c1)c1ccccc1	CNP0199056.0
COc1cc(c2c(C)c(CC(=O)NC[C@@H]3CC[C@H](CC3)C(=O)O)c(=O)oc2c1)OC	CNP0256245.1
COc1ccc(cc1)c1nc(C)c(C(=O)N[C@@H](C(C)C)C(=O)O)s1	CNP0246167.1
COc1ccc2c(C)c(CC(=O)N[C@@H](C(C)C)C(=O)O)c(=O)oc2c1OC	CNP0384836.1
OC(=O)CNC(=O)CNC(=O)CCn1ccc2cc(OCc3ccccc3)ccc12	CNP0397667.0
NC(=O)C[C@H](NC(=O)[C@@H](n1c(=O)[nH]c2ccccc2c1=O)Cc1c[nH]c2ccccc12)C(=O)O	CNP0386503.1
c12CN(CCc1c1c(cccc1)[nH]2)C(=O)NCCCC(=O)O	CNP0394412.0
CCOc1c(cccc1)Oc1coc2cc(ccc2c1=O)OCC(=O)N[C@@H](CCSC)C(=O)O	CNP0405339.1
CC(C)[C@@H](C(=O)O)NC(=O)CCn1c(=O)[nH]c2ccccc2c1=O	CNP0189387.1
Cn1c(nc(n1)[N+](=O)[O-])N1C[C@H]2C[C@@H](C1)c1cccc(=O)n1C2	CNP0534162.1
COc1cccc(/C=C\2/C(=O)c3c(cc(cc3)OCC(=O)N[C@H](CC(C)C)C(=O)O)O2)c1OC	CNP0168694.1
CSCC[C@@H](C(=O)O)NC(=O)COc1cc2c(C(=O)CC(C)(C)O2)c(c1)O	CNP0395817.1
CC1=C(C(=O)N[C@@H](CCCNC(=N)N)C(=O)O)N2[C@@H]([C@@H](C2=O)NC(=O)Cc2ccccc2)SC1	CNP0363185.1
c12c(cccc1n(cc2)CCC(=O)NCCCCCC(=O)O)Cl	CNP0315124.0
COc1c(cccc1)Oc1c(C)oc2cc(ccc2c1=O)OCC(=O)NCC(=O)O	CNP0394925.0
COc1c2c(C)c(CC(=O)N[C@@H](C(=O)O)c3ccccc3)c(=O)oc2c2CCC(C)(C)Oc2c1	CNP0223851.1
c1(=O)c2c(ccc(c2CN[C@@H](Cc2ccccc2)C(=O)O)O)nc2CCCn12	CNP0246793.1
Cc1cc(c2c(C)cc(=O)oc2c1)OCC(=O)NC[C@@H]1CC[C@@H](CC1)C(=O)O	CNP0322039.1
C[C@@H](C(=O)N[C@@H](Cc1c[nH]c2ccc(cc12)O)C(=O)O)Oc1ccc2c3c(CCC3)c(=O)oc2c1	CNP0386768.0
OC(=O)[C@H](Cc1ccc(O)cc1)NC(=O)Cn1c(=O)[nH]c2ccccc2c1=O	CNP0215508.1
Cc1c(CC(=O)N[C@@H](CCCCNC(=O)N)C(=O)O)c(=O)oc2cc(ccc12)O	CNP0385031.1
COc1ccc2c(C)c(CCC(=O)N[C@@H](C)C(=O)O)c(=O)oc2c1OC	CNP0245125.1
CCCc1cc(=O)oc2c(C)c(ccc12)OCC(=O)NCC(=O)N[C@H](C(C)C)C(=O)O	CNP0384822.1
c1(CCC(=O)NCCCC(=O)O)c(=O)oc2c(cc3c(c2)OC(CC3)(C)C)c1C	CNP0242139.0
c12c(cccc1n(cc2)CCC(=O)N[C@@H]([C@H](C)CC)C(=O)O)OC	CNP0235834.1
c1(CC(=O)NCC(=O)N[C@@H]([C@@H](C)CC)C(=O)O)c(=O)oc2c(cc3c(c2)oc2CCCCc32)c1C	CNP0268897.1
CC(C)C[C@@H](C(=O)O)NC(=O)CCn1cc(C(=O)C)c2ccccc12	CNP0397373.1
N1([C@@H](CC(C)C)C(=O)N[C@H](C(=O)O)CC(=O)N)C(=O)[C@]2(N(CCc3c4c([nH]c23)cccc4)C1=O)C	CNP0382167.1
CC(C)[C@H](C(=O)N[C@@H](C)C(=O)O)NC(=O)c1cccc2c1c1c(cccc1)C2=O	CNP0366223.1
COc1c(cc2c(=O)n(CC(=O)N[C@@H](Cc3c[nH]c4ccccc34)C(=O)O)cnc2c1)OC	CNP0280591.1
c1(c2ccccc2)cc(=O)oc2cc(ccc12)OCC(=O)NCC(=O)O	CNP0364635.0
Cc1ccc(cc1)S(=O)(=O)N[C@@H](CO)C(=O)N[C@@H](Cc1ccc(cc1)O)C(=O)O	CNP0362856.1
N1(c2ccccc2C(=O)O)C(=O)[C@@H]2N([C@@H](c3ccc(cc3)C)c3[nH]c4c(c3C2)cccc4)C1=O	CNP0155519.1
CCCCc1cc(=O)oc2c(C)c(ccc12)OCC(=O)N[C@@H](CCC(=O)O)C(=O)O	CNP0242059.1
c1(CC(=O)O)c(C)c2ccc(cc2oc1=O)OCc1ccc(C(=O)O)o1	CNP0142680.0
CC(C)[C@@H](C(=O)O)NC(=O)COc1cc(c2c(=O)cc(c3ccccc3)oc2c1)O	CNP0395298.1
COc1ccc(/C=C\2/C(=O)c3c(cc(cc3)OCC(=O)N3CCC[C@H]3C(=O)O)O2)cc1OC	CNP0255955.1
CSCC[C@H](C(=O)O)NC(=O)c1cc2ccccc2n1C	CNP0398081.1
CC[C@@H](C)[C@@H](C(=O)O)NC(=O)Cn1cnc2ccccc2c1=O	CNP0174610.1
c12c(c(cc(=O)o2)C)ccc(c1CN[C@H](CCCCNC(=O)OC(C)(C)C)C(=O)O)O	CNP0128408.1
CCc1cc(=O)oc2cc(ccc12)O[C@@H](C)C(=O)N[C@@H](Cc1c[nH]c2ccccc12)C(=O)O	CNP0362036.1
CC(C)c1ccc(cc1)c1nc(CC(=O)N[C@@H](Cc2c[nH]c3ccccc23)C(=O)O)cs1	CNP0395874.1
COc1ccc2c(ccn2CCC(=O)N[C@@H](Cc2c[nH]c3ccccc23)C(=O)O)c1	CNP0371953.1
CC[C@H](C)[C@H](C(=O)O)NC(=O)[C@@H](C)Oc1ccc2c(c1)oc(=O)cc2c1ccccc1	CNP0364641.1
Cc1c(C(=O)N[C@H]2[C@@H]3N([C@H](C(C)(C)S3)C(=O)[O-])C2=O)c(c2c(cccc2)Cl)no1	CNP0593538.4
c12c(cccc1n(cc2)CCC(=O)N[C@@H](Cc1ccccc1)C(=O)O)Cl	CNP0353525.1
c1(C[C@@H](C(=O)O)NC(=O)CCn2ccc3ccc(cc23)Br)c2ccccc2[nH]c1	CNP0395419.1
CC(C)[C@@H](C(=O)N[C@H](C(=O)O)c1ccccc1)n1c(=O)[nH]c2ccccc2c1=O	CNP0386989.1
OC(=O)CCCCCNC(=O)COc1cc(O)c2c(=O)cc(oc2c1)c1ccccc1	CNP0299779.0
COc1cccc(/C=C\2/C(=O)c3c(cc(cc3)OCC(=O)N[C@@H](CCC(=O)O)C(=O)O)O2)c1	CNP0388705.1
COc1cc(/C=C\2/C(=O)c3c(cc(cc3)OCC(=O)N[C@H](C(C)C)C(=O)O)O2)c(cc1)OC	CNP0206863.1
c1(c2ccccc2)cc(=O)oc2cc(ccc12)OCC(=O)N[C@H](CCCC)C(=O)O	CNP0364341.1
c12c(C)c3c(c(co3)C(C)(C)C)cc1c(c(CC(=O)N[C@@H](C(C)C)C(=O)O)c(=O)o2)C	CNP0384799.1
COc1ccc2c(ccn2CCC(=O)NCC(=O)NCC(=O)O)c1	CNP0395804.0
Cc1c(CC(=O)N[C@@H](Cc2ccccc2)C(=O)O)c(=O)oc2cc3c(CCC(C)(C)O3)cc12	CNP0393739.1
COc1c(c(c(cc1)/C=C/1\C(=O)c2c(cc(cc2)OCC(=O)N2CC[C@@H](CC2)C(=O)O)O1)OC)OC	CNP0387738.0
OC(=O)[C@@H]1CCCN1C(=O)[C@H](Cc1ccccc1)n1c(=O)[nH]c2ccccc2c1=O	CNP0535174.1
CC[C@@H](C)[C@@H](C(=O)O)NC(=O)CNC(=O)Cc1c(C)c2cc3c(cc2oc1=O)oc(C)c3C	CNP0287751.1
c1(c2ccc(cc2)OC)cc(=O)oc2cc(ccc12)OCC(=O)NCC(=O)N[C@@H]([C@@H](C)CC)C(=O)O	CNP0302002.1
COc1cc(c(/C=C\2/C(=O)c3c(cc(cc3)OCC(=O)N[C@@H](CO)C(=O)O)O2)cc1)OC	CNP0411640.1
CC(C)[C@@H](C(=O)O)NC(=O)COc1cc(c(cc1)C(=O)COc1ccccc1)O	CNP0398500.1
CCc1cc(=O)oc2cc(ccc12)OCC(=O)NCC(=O)NCC(=O)O	CNP0302077.0
c1(c2ccccc2)cc(=O)oc2cc(ccc12)OCC(=O)N[C@H](Cc1ccccc1)C(=O)O	CNP0363154.1
[C@]12(c3ccccc3NC1=O)[C@H]1[C@@H]([C@H](CCC(=O)O)N2)C(=O)N(c2ccc(cc2)OC)C1=O	CNP0144901.1
OC(=O)COc1cc(O)c(cc1)C(=O)Cc1ccc2OCCCOc2c1	CNP0283860.0
C[C@H](Cc1c[nH]c2ccccc12)NC(=O)OCCSS(=O)(=O)O	CNP0453071.0
CSCC[C@H](C(=O)O)NC(=O)COc1ccc2C(=O)/C(=C/c3ccc4c(c3)OCO4)/Oc2c1	CNP0388323.1
c1(CC(=O)N[C@@H](CSC)C(=O)O)c(=O)oc2c(cc3c(c2)occ3C(C)(C)C)c1C	CNP0342869.1
COc1c(c(c2c(cc(C(=O)N[C@@H](C)C(=O)N[C@@H](C)C(=O)O)n2C)c1)OC)OC	CNP0253224.1
COc1ccc(/C=C\2/C(=O)c3c(cc(cc3)OCC(=O)N[C@@H](CC(=O)O)C(=O)O)O2)cc1	CNP0387692.1
Cc1c(C)c2c(cc1)[C@@]1([C@H]3[C@@H]([C@@H](CCC(=O)O)N1)C(=O)N(C3=O)CCc1ccccc1)C(=O)N2	CNP0389001.1
CCCCc1cc(=O)oc2cc(C)cc(c12)OCC(=O)N1CCC(CC1)(C(=O)O)c1ccccc1	CNP0384927.0
c1(c2ccc3c(c2)OCCCO3)c(C)oc2c(ccc(c2CN2CCC[C@@H]2C(=O)O)O)c1=O	CNP0293452.1
C[C@H](C(=O)N[C@H](Cc1c[nH]c2ccc(cc12)O)C(=O)O)Oc1c(cc2c(C)c(C)c(=O)oc2c1)Cl	CNP0387029.0
CC[C@H](C)[C@@H](C(=O)O)NC(=O)COc1cc(c(cc1)C(=O)COc1ccccc1)O	CNP0363133.1
COc1ccc(/C=C\2/C(=O)c3c(cc(cc3)OCC(=O)N[C@@H](Cc3ccc(cc3)O)C(=O)O)O2)cc1	CNP0304307.1
CCCc1cc(=O)oc2cc(ccc12)O[C@H](C)C(=O)N[C@H](Cc1c[nH]c2ccc(cc12)O)C(=O)O	CNP0386856.0
CC1(C)CC(=O)c2c(cc(cc2O)OCC(=O)N[C@@H](Cc2ccccc2)C(=O)O)O1	CNP0395812.1
n1(CC(=O)N[C@H](c2ccccc2)C(=O)O)ccc2cc(ccc12)Br	CNP0395856.1
c1(c(ccc2c(cc(=O)oc12)C)OCC(=O)O)C(=O)c1ccccc1	CNP0318214.0
c1(C)c(CC(=O)N[C@H](Cc2c[nH]c3ccc(cc23)O)C(=O)O)c(=O)oc2cc(c3c(coc3c12)C)C	CNP0386884.0
Cc1cc2c(cc1)NC(=O)[C@]12[C@H]2[C@@H]([C@@H](CCC(=O)O)N1)C(=O)N(C2=O)C1CCCCC1	CNP0386892.1
CC(C)C[C@@H](C(=O)O)NC(=O)[C@@H](C)NC(=O)C1(CCN(CC1)C(=O)OC(C)(C)C)c1ccccc1	CNP0387984.1
CCc1cc(=O)oc2cc(ccc12)OCC(=O)N[C@H](Cc1c[nH]c2ccc(cc12)O)C(=O)O	CNP0386592.0
O[C@H]1[C@@H](O)[C@@H](O[C@@H]1CO[P@@](=O)(O)[O-])n1ccc(=O)[nH]c1=O	CNP0223612.1
CSC[C@@H](C(=O)O)NC(=O)[C@@H](Cc1ccccc1)n1c(=O)n(C)c2ccccc2c1=O	CNP0388578.1
COc1ccc2c(C)c(CCC(=O)N[C@@H](Cc3c[nH]c4ccc(cc34)O)C(=O)O)c(=O)oc2c1	CNP0385677.0
c12c(cc(cc1oc(cc2=O)c1ccccc1)OCC(=O)N[C@@H](Cc1c2ccccc2[nH]c1)C(=O)O)O	CNP0374502.1
CCc1cc2c(cc1)NC(=O)[C@]12[C@H]2[C@@H]([C@H](CCC(=O)O)N1)C(=O)N(C2=O)CCc1ccccc1	CNP0388702.1
Cc1c(C)c2c(cc3c(c(c(c(=O)o3)CC(=O)N[C@@H](Cc3c[nH]c4ccc(cc34)O)C(=O)O)C)c2)o1	CNP0387044.0
CC(C)[C@H](C(=O)O)NC(=O)[C@H](C)NC(=O)C1(CCN(CC1)C(=O)OC(C)(C)C)c1ccccc1	CNP0171270.1
CC1(C)[C@@H](C(=O)N[C@@H](Cc2ccccc2)C(=O)O)N2[C@H](c3c(C2=O)cccc3)S1	CNP0339554.1
Cc1c(C)c2ccc(c(C)c2oc1=O)OCC(=O)N[C@@H](Cc1c[nH]c2ccc(cc12)O)C(=O)O	CNP0386522.0
OC(=O)[C@@H](Cc1ccc(O)cc1)NC(=O)[C@H]1CCC(=O)N1C(=O)OCc1ccccc1	CNP0364594.1
Cc1c(C)c2c(cc1)[C@]1([C@H]3[C@@H]([C@H](CCC(=O)O)N1)C(=O)N(C3=O)C1CCCC1)C(=O)N2	CNP0148424.1
Cc1c(C)c2c(cc1)[C@@]1([C@H]3[C@@H]([C@@H](CCC(=O)O)N1)C(=O)N(C3=O)Cc1ccc3c(c1)OCO3)C(=O)N2	CNP0419962.1
c1(CC(=O)NCCCC(=O)O)c(=O)oc2c(cc3c(c2)occ3c2ccc(cc2)Cl)c1C	CNP0192702.0
CC(C)[C@@H](C(=O)N[C@H](C)C(=O)O)NC(=O)[C@H](Cc1ccccc1)n1c(=O)[nH]c2ccccc2c1=O	CNP0252105.1
c1(CCC(=O)NCCCC(=O)O)c(=O)oc2c(cc(c(c2)O)Cl)c1C	CNP0384679.0
CC[C@@H](C)[C@H](C(=O)NCC(=O)O)NC(=O)Cc1c(C)c2ccc(c(c2oc1=O)OC)OC	CNP0388107.1
CCCCc1cc(=O)oc2cc(ccc12)OCC(=O)NCC(=O)N[C@@H](C(C)C)C(=O)O	CNP0373644.1
C[C@@H](C(=O)N[C@H](Cc1c[nH]c2ccc(cc12)O)C(=O)O)Oc1c2c(C)c(C)c(=O)oc2cc(C)c1	CNP0217307.0
COc1cc(cc(c1OC)OC)C(=O)Nc1c(cccc1)C(=O)Nc1cccc(c1)C(=O)O	CNP0285185.0
c1(CC(=O)NCC(=O)NCC(=O)O)c(=O)oc2c(cc3c(c2)occ3C(C)(C)C)c1C	CNP0372036.0
Cc1cc(c2c(C)cc(=O)oc2c1)OCC(=O)N[C@@H](CSCc1ccccc1)C(=O)O	CNP0250499.1
CCOc1c(cccc1)Oc1coc2cc(ccc2c1=O)OCC(=O)NCC(=O)O	CNP0395345.0
COc1c2c(C)c(CC(=O)N[C@@H](CCCCNC(=O)N)C(=O)O)c(=O)oc2cc(C)c1	CNP0127553.1
CO/N=C(\C(=O)N[C@H]1[C@@H]2N(C(=C(CS2)COC(=O)C)C(=O)[O-])C1=O)/c1cnc(N)s1	CNP0123268.1
CCc1cc(=O)oc2cc(c(cc12)Cl)OCC(=O)N[C@H](Cc1c[nH]c2ccc(cc12)O)C(=O)O	CNP0385564.0
CO/N=C(/C(=O)N[C@H]1[C@@H]2N(C(=C(CS2)COC(=O)N)C(=O)[O-])C1=O)\c1ccco1	CNP0074548.3
COc1ccc2c(C)c(CC(=O)N[C@@H](Cc3c[nH]c4ccccc34)C(=O)O)c(=O)oc2c1OC	CNP0384902.1
CC(C)[C@@H](C(=O)N[C@@H](C)C(=O)O)NC(=O)[C@H]1CN(C(=O)C1)c1cc2c(cc1)OCCO2	CNP0563228.1
c1(CC(=O)N[C@@H](C)C(=O)O)c(=O)oc2c(cc3c(c2)occ3c2ccc(cc2)C)c1C	CNP0175362.1
CC(C)C[C@@H](C(=O)O)NC(=O)CCn1ccc2cc(ccc12)Br	CNP0107552.1
CC[C@H](C)[C@@H](C(=O)O)NC(=O)CNC(=O)COc1ccc2c(C)c(Cc3ccccc3)c(=O)oc2c1	CNP0176010.1
CCc1cc(=O)oc2cc(ccc12)OCC(=O)N[C@@H](Cc1c[nH]c2ccccc12)C(=O)O	CNP0317775.1
[C@]12(c3ccccc3NC1=O)[C@H]1[C@@H]([C@@H](CCC(=O)O)N2)C(=O)N(c2cc(C)cc(C)c2)C1=O	CNP0263838.1
Cc1coc2c1cc1c(C)c(CC(=O)N[C@H](Cc3c[nH]c4ccc(cc34)O)C(=O)O)c(=O)oc1c2	CNP0385589.0
C[C@@H](C(=O)N[C@H](Cc1c[nH]c2ccc(cc12)O)C(=O)O)Oc1ccc2c3c(CCC3)c(=O)oc2c1C	CNP0129556.0
[C@@]12([C@H]3[C@@H]([C@H](CCC(=O)O)N2)C(=O)N(Cc2ccc4c(c2)OCO4)C3=O)c2cc(C)cc(C)c2NC1=O	CNP0249330.1
CC[C@H](C)[C@@H](C(=O)O)NC(=O)[C@@H](C)NC(=O)C1(CCN(CC1)C(=O)OC(C)(C)C)c1ccccc1	CNP0115207.2
C[C@H](C(=O)N[C@H](Cc1ccc(cc1)O)C(=O)O)Oc1ccc2c(c1)oc(=O)cc2c1ccccc1	CNP0364080.1
OC(=O)c1cccc(c1)n1c(/C=C\2/C(=O)Nc3c2cccc3)nc2ccccc2c1=O	CNP0358498.0
c1(CC(=O)N[C@@H]([C@@H](C)CC)C(=O)O)c(=O)oc2c(cc3c(c2)oc(C)c3c2ccccc2)c1C	CNP0384674.1
COc1cc(c(/C=C\2/C(=O)c3c(cc(cc3)OCC(=O)N[C@@H](CC(=O)O)C(=O)O)O2)cc1)OC	CNP0193750.1
CCc1cc(=O)oc2c(C)c(ccc12)O[C@H](C)C(=O)N[C@H](Cc1c[nH]c2ccc(cc12)O)C(=O)O	CNP0250129.0
c1(CC(=O)NCCCC(=O)O)c(=O)oc2c(cc3c(c2)occ3c2ccc(cc2)Br)c1C	CNP0385640.0
CC(C)C[C@@H](C(=O)O)NC(=O)[C@@H](C)NC(=O)[C@H](Cc1ccccc1)n1c(=O)[nH]c2ccccc2c1=O	CNP0603870.1
Cc1c(c(=O)c2ccc(cc2o1)OCC(=O)NCCCC(=O)O)c1cc2c(cc1)OCCCO2	CNP0371309.0
CSCC[C@@H](C(=O)O)NC(=O)CCn1ccc2ccccc12	CNP0351486.1
N1(c2c(C)cccc2C)C(=O)[C@H]2[C@@H](C1=O)[C@@]1(N[C@H]2CCC(=O)O)c2ccccc2NC1=O	CNP0291120.1
C[C@H](C(=O)N[C@@H](Cc1c[nH]c2ccc(cc12)O)C(=O)O)Oc1c2c3c(CCC3)c(=O)oc2cc(C)c1	CNP0386478.0
c1(C(=O)N[C@H](C)C(=O)N[C@@H](C(C)C)C(=O)O)cc2c(ccc(c2)OC)n1C	CNP0267874.1
c1(=O)c2c(c3c(cc(cc3)O[C@H](C)C(=O)N[C@@H](Cc3c4ccccc4[nH]c3)C(=O)O)o1)CCCC2	CNP0360158.1
[C@]12(c3ccccc3NC1=O)[C@H]1[C@@H]([C@@H](CCC(=O)O)N2)C(=O)N(c2ccc(cc2)CCCC)C1=O	CNP0386527.1
[C@@]12([C@H]3[C@@H]([C@@H](CCC(=O)O)N2)C(=O)N(CCc2ccccc2)C3=O)c2cc(C)cc(c2NC1=O)Cl	CNP0388070.1
Cc1cc([C@@H]2c3c(C[C@H](C(=O)O)N2)c2c(cccc2)[nH]3)c(c(c1)Br)O	CNP0367655.0
c1(c2ccccc2nc(c2ccccc2)c1)C(=O)NCC(=O)NCC(=O)O	CNP0397083.0
OC(=O)CNC(=O)CNC(=O)CCn1ccc2ccccc12	CNP0397225.0
C[C@@H](C(=O)O)NC(=O)[C@H](CC(=O)N)NC(=O)[C@H](Cc1ccccc1)n1c(=O)[nH]c2ccccc2c1=O	CNP0533723.1
COc1cc(/C=C\2/C(=O)c3c(cc(cc3)OCC(=O)N[C@H](CCSC)C(=O)O)O2)c(cc1)OC	CNP0118053.1
c1(c2ccccc2)cc(=O)oc2cc(c(CCC(=O)O)cc12)O	CNP0299459.0
Cc1ccc2c(=O)c(coc2c1)[C@@H]1c2c(C[C@@H](C(=O)O)N1)c1c(cccc1)[nH]2	CNP0356340.0
n1(CCC(=O)NCC(=O)NCC(=O)O)c2c(cccc2cc1)OC	CNP0148969.0
OC(=O)CCC(=O)Nc1ccc2c(c1)[nH]cc2[C@H](C(=O)O)N1C[C@@H]2C[C@H](C1)c1cccc(=O)n1C2	CNP0396560.1
Cc1c(c(=O)c2ccc(c(CN3CCC[C@H]3C(=O)O)c2o1)O)c1cc2c(cc1)OCCO2	CNP0332116.1
COc1cc2c(cc1)[nH]cc2CCNC(=O)CCSS(=O)(=O)O	CNP0462610.0
C[C@@H](C(=O)O)NC(=O)[C@@H](Cc1c[nH]c2ccccc12)NC(=O)OC(C)(C)C	CNP0143196.1
Cc1cc(=O)oc2cc(ccc12)OCC(=O)NCC(=O)NCC(=O)O	CNP0364570.0
n1(CC(=O)N[C@@H](C(C)C)C(=O)O)ccc2c(cccc12)Br	CNP0131349.1
COc1ccc(cc1)OCC(=O)Nc1c(cc(cc1)C(=O)O)NC(=O)COc1ccc(cc1)OC	CNP0111727.0
COc1ccc2c(C)c(CC(=O)N[C@@H](Cc3c[nH]c4ccc(cc34)O)C(=O)O)c(=O)oc2c1	CNP0365121.0
COc1c2ccn(CC(=O)N[C@@H](CC(C)C)C(=O)O)c2ccc1	CNP0397668.1
COc1cccc(c1)c1nc(C)c(C(=O)N[C@@H](Cc2ccccc2)C(=O)O)s1	CNP0138007.1
c12c(cccc1n(cc2)CCC(=O)NCCC(=O)O)Br	CNP0203556.0
COc1c(cc(cc1)c1cc(C(=O)NCCCC(=O)O)c2ccccc2n1)OC	CNP0397659.0
CCOC(=O)[C@H]([C@@H](c1ccccc1)O)NC(=O)CCC(=O)O	CNP0348359.1
CC(=O)c1cn(CCC(=O)NCC(=O)NCC(=O)O)c2ccccc12	CNP0397550.0
OC(=O)[C@H](Cc1ccccc1)NC(=O)c1cc(c2ccccn2)nc2ccccc12	CNP0260832.1
CC(C)[C@@H](C(=O)O)NC(=O)CNC(=O)CCc1c(C)c2cc3c(cc2oc1=O)occ3C	CNP0385555.1
COc1ccc(/C=C\2/C(=O)c3c(cc(cc3)OCC(=O)N[C@H](C(C)C)C(=O)O)O2)cc1OC	CNP0321552.1
c12c(cccc1n(cc2)CCC(=O)N[C@H](CCCNC(=O)N)C(=O)O)Br	CNP0174087.1
c12c(C)c(ccc1c(C)c(c(=O)o2)CC(=O)O)OCc1ccc(C(=O)O)o1	CNP0292084.0
CSCC[C@@H](C(=O)O)NC(=O)Cn1ccc2ccc(cc12)Cl	CNP0397187.1
CC[C@H](C)[C@@H](C(=O)O)NC(=O)COc1ccc2C(=O)/C(=C/c3ccc4c(c3)OCO4)/Oc2c1	CNP0306396.1
c12c(cccc1n(cc2)CCC(=O)N[C@@H]([C@@H](C)CC)C(=O)O)Br	CNP0312991.1
c12c(cccc1n(cc2)CCC(=O)N[C@@H](C(C)C)C(=O)O)Br	CNP0397366.1
CC(C)C[C@@H](C(=O)O)NC(=O)CCn1ccc2ccc(cc12)Br	CNP0225647.1
NC(=O)C[C@@H](NC(=O)[C@@H](n1c(=O)[nH]c2ccccc2c1=O)Cc1ccccc1)C(=O)O	CNP0388570.1
COc1c2ccn(CC(=O)NCC(=O)NCC(=O)O)c2ccc1	CNP0214263.0
N1(c2ccc3c(c2)OCO3)C[C@H](CC1=O)C(=O)N[C@@H](Cc1ccccc1)C(=O)O	CNP0388633.1
c12c(cccc1n(cc2)CCC(=O)N[C@@H](Cc1ccccc1)C(=O)O)Br	CNP0130607.1
CC[C@H](C)[C@@H](C(=O)O)NC(=O)CCn1ccc2cccc(c12)OC	CNP0397756.1
c12c(cccc1n(cc2)CCC(=O)NCC(=O)NCC(=O)O)Br	CNP0397090.0
NC(=N)NCCC[C@H](NC(=O)[C@H](NC(=O)OCc1ccccc1)Cc1ccccc1)C(=O)O	CNP0257443.1
OC(=O)CNC(=O)[C@H](Cc1ccccc1)NC(=O)c1cccc2c1c1c(cccc1)C2=O	CNP0285368.1
COc1c2ccn(CCC(=O)NCC(=O)NCC(=O)O)c2ccc1	CNP0397029.0
CC(C)[C@@H](C(=O)O)NC(=O)CCn1ccc2c(cccc12)Cl	CNP0334821.1
COc1c(cc2c(=O)n(CC(=O)N[C@@H](CC(C)C)C(=O)O)cnc2c1)OC	CNP0396183.1
OC(=O)CCNC(=O)CCn1ccc2cc(OCc3ccccc3)ccc12	CNP0371795.0
c1(c2c(CCCC(=O)O)oc3c(cc(c(c3)O)CC)c2=O)n(C)c2c(cccc2)n1	CNP0382077.0
[nH]1c2ccccc2c(CCNC(=O)[C@H]2CC=CC[C@H]2C(=O)[O-])c1	CNP0450335.1
CSCC[C@@H](C(=O)O)NC(=O)CCn1ccc2ccc(cc12)OCc1ccccc1	CNP0397452.1
CSCC[C@@H](C(=O)O)NC(=O)Cn1c(C)cc2ccccc12	CNP0148808.1
COc1c(CCC(=O)O)cc2c(c1)oc(=O)cc2c1ccccc1	CNP0333447.0
OC(=O)CNC(=O)CNC(=O)Cn1ccc2ccc(cc12)Cl	CNP0388882.0
CC(=O)N1CCC2(CC1)CC(=O)c1c(cc(cc1)OCC(=O)NCC(=O)O)O2	CNP0146579.0
c12c(cccc1n(cc2)CCC(=O)NCCCC(=O)O)Br	CNP0146265.0
C[C@@H](C(=O)O)NC(=O)COc1cc2c(cc1)C(=O)CC1(CCN(CC1)C(=O)C)O2	CNP0258864.1
CC(C)[C@@H](C(=O)O)NC(=O)CNC(=O)Cc1c(C)c2cc3c(cc2oc1=O)oc(C)c3C	CNP0278095.1
c1(CC(=O)O)c(=O)oc2c(cc3c(c2)occ3c2ccc(cc2)OC)c1C	CNP0110895.0
c12c(c(=O)n(c(=O)n1C)C)n(c(N1CCc3c(cccc3)C1)n2)CC(=O)O	CNP0397569.0
CC[C@@H](C(=O)N[C@@H](CCSC)C(=O)O)NC(=O)Cc1c(C)c2c(cc(cc2oc1=O)OC)OC	CNP0389353.1
OC(=O)CNC(=O)CNC(=O)CCn1ccc2cc(ccc12)Br	CNP0338651.0
n1(CCC(=O)N[C@H](c2ccccc2)C(=O)O)c2c(cccc2cc1)OC	CNP0372910.1
CSCC[C@@H](C(=O)O)NC(=O)[C@H]1C(C)(C)S[C@@H]2c3ccccc3C(=O)N12	CNP0600843.1
OC(=O)CCCNC(=O)CCn1ccc2ccc(cc12)Cl	CNP0316611.0
CC(C)C[C@@H](C(=O)O)NC(=O)c1cc(c2ccccn2)nc2ccccc12	CNP0369370.1
CC(=C)COc1c(CCC(=O)O)cc2c(C)cc(=O)oc2c1	CNP0403547.0
COc1c2ccn(CCC(=O)N[C@H](CCCNC(=O)N)C(=O)O)c2ccc1	CNP0196497.1
Cc1c2ccn(CCC(=O)NCC(=O)NCC(=O)O)c2ccc1	CNP0397391.0
COc1ccc(Cn2c3nc4c(c(=O)n(CC(=O)O)c(=O)n4C)n3cc2C)cc1	CNP0138320.0
CC[C@@H](C)[C@@H](C(=O)O)NC(=O)CCn1cc(C(=O)C)c2ccccc12	CNP0295142.1
COc1c(cc(cc1)c1cc(C(=O)NCC(=O)NCC(=O)O)c2ccccc2n1)OC	CNP0397256.0
c1(c2ccccc2nc(c2ccccn2)c1)C(=O)NCCC(=O)O	CNP0353470.0
CC[C@@H](C(=O)O)NC(=O)c1c(cccc1)NC(=O)c1ccc(cc1)OC	CNP0301536.1
c12c(C)c3c(c(co3)c3ccc(cc3)Br)cc1c(c(CC(=O)O)c(=O)o2)C	CNP0212111.0
OC(=O)CNC(=O)CCn1ccc2cc(OCc3ccccc3)ccc12	CNP0371508.0
COc1ccc(cc1)NC(=O)C[C@H](C(=O)O)NCCc1c[nH]c2ccccc12	CNP0393730.0
c12c(C)c3c(c(co3)c3ccc(cc3)OC)cc1c(c(CC(=O)O)c(=O)o2)C	CNP0208502.0
CC(=O)c1cn(CC(=O)NCC(=O)NCC(=O)O)c2ccccc12	CNP0382372.0
COc1cccc(c1)c1nc(C)c(C(=O)N[C@@H](CCSC)C(=O)O)s1	CNP0397166.1
C[C@@H](C(=O)O)NC(=O)CCn1ccc2cc(ccc12)OCc1ccccc1	CNP0397068.1
OC(=O)[C@@H](c1ccccc1)NC(=O)COc1cc(O)c2c(=O)cc(oc2c1)c1ccccc1	CNP0395292.1
COc1ccc2c(ccn2CCC(=O)N[C@H](CCCNC(=O)N)C(=O)O)c1	CNP0375312.1
COc1cccc(c1)c1nc(C)c(C(=O)N[C@@H](CC(C)C)C(=O)O)s1	CNP0397743.1
NC(=O)NCCC[C@@H](NC(=O)CCn1ccc2ccc(cc12)Cl)C(=O)O	CNP0218553.1
COc1ccc(cc1)c1nc(C)c(C(=O)N[C@@H](Cc2ccccc2)C(=O)O)s1	CNP0182292.1
c12c(cccc1n(cc2)CCC(=O)NCC(=O)O)Br	CNP0397440.0
Cc1c2ccn(CC(=O)N[C@H](CCCNC(=O)N)C(=O)O)c2ccc1	CNP0385378.1
NC(=O)NCCC[C@@H](NC(=O)Cn1ccc2ccc(cc12)Cl)C(=O)O	CNP0397676.1
c12c(C)c3c(c(co3)c3ccc4c(c3)OCCCO4)cc1c(c(CC(=O)O)c(=O)o2)C	CNP0396964.0
CCCc1cc(=O)oc2cc(C)cc(c12)OCC(=O)N1CCC(CC1)(C(=O)O)c1ccccc1	CNP0384865.0
c1(c(CCCC(=O)O)oc2c(cc(c(c2)O)CC)c1=O)c1scc(C)n1	CNP0396940.0
Nc1ncnc2n(cnc12)[C@H]1[C@@H]([C@@H]([C@@H](CO[P@](=O)(O)[O-])O1)O)O	CNP0216781.5
COc1c(cc2c(C)c(CC(=O)N[C@H](C(=O)O)c3ccccc3)c(=O)oc2c1)OC	CNP0353049.1
[O-][N+](=O)c1c(cccc1)C(=O)N1CCc2[nH]c3c(c2C1)cccc3	CNP0558805.0
CCCc1cc(=O)oc2cc(ccc12)OCC(=O)N[C@@H](C(C)C)C(=O)O	CNP0144858.1
OC(=O)CNC(=O)CCn1ccc2ccc(OCc3ccccc3)cc12	CNP0403166.0
C[C@@H](C(=O)O)NC(=O)Cn1ccc2cc(ccc12)Br	CNP0155233.1
COc1c(cc2[C@@H](C)N(C[C@@H](c3cccc(c3)[N+](=O)[O-])O)CCc2c1)OC	CNP0549236.1
CC(C)C[C@@H](C(=O)N[C@@H](CCCNC(=N)N)C(=O)O)NC(=O)[C@@H](Cc1ccccc1)N	CNP0490359.1
CC(C)C[C@@H](C(=O)O)NC(=O)CCn1ccc2ccc(cc12)Cl	CNP0202371.1
C[C@@H](C(=O)N[C@H](C(=O)O)c1ccccc1)n1c(=O)[nH]c2ccccc2c1=O	CNP0275838.1
COc1ccc(cc1)[C@H]1c2c(CCN1C(=O)N[C@@H](Cc1ccccc1)C(=O)O)nc[nH]2	CNP0248425.1
c1(CCC(=O)O)c(C)c2ccc(cc2oc1=O)OCc1ccccc1Cl	CNP0339197.0
CC[C@@H](C)[C@@H](C(=O)O)NC(=O)CCc1c(C)c2ccc(c(c2oc1=O)OC)OC	CNP0120101.1
c12c(C)c3c(c(c(C)o3)c3ccccc3)cc1c(c(CCC(=O)N[C@H]([C@@H](C)CC)C(=O)O)c(=O)o2)C	CNP0222627.1
Cc1cc(=O)oc2cc(ccc12)OCC(=O)N[C@H](C(=O)NCC(=O)O)c1ccccc1	CNP0394957.1
Cc1cc(=O)oc2cc(ccc12)OCC(=O)N1CCC(CC1)C(=O)O	CNP0335911.0
n1(CC(=O)N[C@@H](CCCNC(=O)N)C(=O)O)ccc2c(cccc12)Br	CNP0373311.1
COc1c2ccn(CC(=O)N[C@@H](C(=O)O)c3ccccc3)c2ccc1	CNP0325497.1
Cc1c2cc3c(cc2oc(=O)c1CC(=O)N[C@@H](CSCc1ccccc1)C(=O)O)OC(C)(C)CC3	CNP0400817.1
CC(C)[C@@H](C(=O)O)NC(=O)[C@H](C)NC(=O)COc1ccc2c(C)cc(=O)oc2c1	CNP0156210.1
CSC[C@@H](C(=O)O)NC(=O)COc1c2c(C)cc(=O)oc2cc(C)c1	CNP0385063.1
CCOC(=O)c1c(c2cc(ccc2[nH]1)OC)NC(=O)Cc1c(cccc1)C(=O)O	CNP0398787.0
c12CCCCc1c(=O)oc1cc(C)cc(c21)OCC(=O)NCC(=O)O	CNP0370324.0
[C@@H]1([C@H](Oc2ccccc2)O[C@H]2[C@H]([C@@H]1OCC(=O)O)O[C@@H](c1ccco1)OC2)NC(=O)C	CNP0394403.1
c1(=O)c2ccccc2c2c(cc(cc2)OCC(=O)N[C@@H](CC(C)C)C(=O)O)o1	CNP0321111.1
COc1c2c(C)c(CC(=O)N[C@@H](C(C)C)C(=O)O)c(=O)oc2c2CCC(C)(C)Oc2c1	CNP0393721.1
OC(=O)[C@H](CSCc1ccccc1)NC(=O)COc1ccc2c(c(=O)n3c(CCC3)n2)c1	CNP0394476.1
CC(C)[C@@H](C(=O)N1CCC[C@H]1C(=O)O)n1c(=O)[nH]c2ccccc2c1=O	CNP0205320.1
COc1ccc(/C=C\2/C(=O)c3c(cc(cc3)OCC(=O)N[C@@H]([C@H](C)O)C(=O)O)O2)cc1	CNP0387703.1
CC[C@H](C)[C@@H](C(=O)O)NC(=O)CNC(=O)COc1ccc2c3c(CCCC3)c(=O)oc2c1C	CNP0385059.1
Cc1cc(=O)oc2c3CCC(C)(C)Oc3cc(c12)OCC(=O)NCCC(=O)O	CNP0283353.0
c12C[C@H](C(=O)O)N[C@@H](CCc3ccccc3)c1[nH]c1ccccc21	CNP0366859.0
CSC[C@@H](C(=O)O)NC(=O)CCc1c(C)c2cc3c(cc2oc1=O)occ3C	CNP0238345.1
CC[C@@H](C)[C@H](C(=O)O)NC(=O)[C@H](C)NC(=O)[C@H]1CN(C(=O)C1)c1cc2c(cc1)OCCO2	CNP0387734.1
CSC[C@H](C(=O)O)NC(=O)COc1ccc2c(C)c(Cc3ccccc3)c(=O)oc2c1	CNP0385030.1
Cc1c(C)c2cc(c(cc2oc1=O)OCC(=O)N[C@H](Cc1c[nH]c2ccc(cc12)O)C(=O)O)Cl	CNP0385701.0
OC(=O)[C@@H](Cc1c[nH]c2ccccc12)NCc1oc(cc1)c1cc(ccc1)C(=O)O	CNP0294111.0
c1(C(=O)N[C@@H](Cc2ccccc2)C(=O)O)cc2c(cc(cc2OC)OC)n1C	CNP0388309.1
c1(CCC(=O)NCC(=O)O)c(=O)oc2c(cc(c(c2)O)Cl)c1C	CNP0385023.0
OC(=O)[C@H](Cc1ccccc1)NCc1c(O)c(ccc1O)C(=O)COc1ccccc1	CNP0378336.1
CC(C)C[C@@H](C(=O)O)NC(=O)Cn1cnc2ccccc2c1=O	CNP0291385.1
CCOc1ccc(cc1)C(=O)N/C(=C\c1ccccc1)/C(=O)NCCCC(=O)O	CNP0133405.0
OC(=O)CNC(=O)CNC(=O)CCn1ccc2ccc(cc12)Br	CNP0395510.0
C[C@@H](C(=O)O)NC(=O)CCn1ccc2cc(ccc12)Br	CNP0395838.1
c12c(c3ccccc3)nc(cc1c1c(cccc1)[nH]2)C(=O)N[C@@H](CCSC)C(=O)O	CNP0304712.1
COc1ccc2c(ccn2CC(=O)N[C@@H](C(C)C)C(=O)O)c1	CNP0358589.1
COc1ccc2c(ccn2CCC(=O)N[C@@H](CC(C)C)C(=O)O)c1	CNP0255101.1
COc1cc(c(/C=C\2/C(=O)c3c(cc(cc3)OCC(=O)N[C@@H]([C@H](C)O)C(=O)O)O2)cc1OC)OC	CNP0229087.1
COc1c(c(c(cc1)/C=C/C(=O)c1ccccc1C(=O)O)C(=O)O)OC	CNP0366988.0
Cc1cc(=O)oc2cc(ccc12)OCC(=O)NCCCC(=O)O	CNP0242181.0
COc1ccc2c(C)c(CCC(=O)N[C@@H](CCSC)C(=O)O)c(=O)oc2c1OC	CNP0395263.1
COc1ccc(CCN2C(=O)C=C(C2=O)Nc2c(cccc2)C(=O)O)cc1OC	CNP0334779.0
COc1ccc(cc1)N1[C@@H](CC=C)[C@]23C=C[C@H]([C@@H]([C@H]2C1=O)C(=O)O)O3	CNP0329098.1
CC[C@H](C)[C@@H](C(=O)O)NC(=O)[C@H](Cc1ccccc1)n1c(=O)[nH]c2ccccc2c1=O	CNP0554629.1
COc1cccc(/C=C\2/C(=O)c3c(cc(cc3)OCC(=O)N3C[C@@H](C[C@H]3C(=O)O)O)O2)c1	CNP0388671.1
Cc1coc2c1cc1c(C)c(CCC(=O)N(CC(=O)O)CC(=O)O)c(=O)oc1c2	CNP0386838.0
COc1ccc(cc1)C1(CCOCC1)CNC(=O)/C=C/C(=O)O	CNP0394686.0
CC(C)[C@@H](C(=O)O)NC(=O)CCn1ccc2cc(ccc12)Br	CNP0367684.1
OC(=O)CNC(=O)CNC(=O)Cn1ccc2cc(ccc12)Br	CNP0395414.0
COc1cc(c2c(C)c(CC(=O)NCCCCCC(=O)O)c(=O)oc2c1)OC	CNP0384660.0
CC(C)[C@H](C(=O)O)NC(=O)c1cccc(c1)c1cc2ccccc2oc1=O	CNP0407007.1
c1(c2ccccc2)cc(=O)oc2cc(ccc12)O[C@@H](C)C(=O)N[C@H](CCSC)C(=O)O	CNP0364657.1
CSCC[C@@H](C(=O)N[C@@H](C)C(=O)O)NC(=O)c1cc2cc(ccc2n1C)Cl	CNP0389021.1
COc1cccc(/C=C\2/C(=O)c3c(cc(cc3)OCC(=O)N[C@H](C)C(=O)O)O2)c1	CNP0289782.1
C[C@@H](C(=O)O)NC(=O)[C@H](C)NC(=O)[C@@H]1C(C)(C)S[C@@H]2c3ccccc3C(=O)N12	CNP0561469.2
c1(CC(=O)N[C@@H](CSCc2ccccc2)C(=O)O)c(=O)oc2c(cc(c(c2)O)Cl)c1C	CNP0275182.1
CC(C)[C@H](C(=O)O)NC(=O)COc1ccc2c(=O)c(c(C)oc2c1)c1cc2c(cc1)OCCCO2	CNP0363601.1
OC(=O)CNC(=O)COc1cc(O)c2c(=O)cc(oc2c1)c1ccccc1	CNP0395193.0
c1(CCC(=O)NCC(=O)NCC(=O)O)c(=O)oc2c(cc3c(c2)occ3C(C)(C)C)c1C	CNP0230269.0
CC(C)[C@@H](C(=O)O)NC(=O)Cn1cnc2ccccc2c1=O	CNP0184902.1
Cc1cc(c2c(C)c(CC(=O)N[C@@H](CSCc3ccccc3)C(=O)O)c(=O)oc2c1)O	CNP0244168.1
c1(c2cccc(c2)C(=O)N[C@@H](Cc2ccccc2)C(=O)O)cc2ccccc2oc1=O	CNP0388703.1
OC(=O)c1c(cccc1)NC1=CC(=O)N(Cc2occc2)C1=O	CNP0395206.0
CC(C)[C@@H](C(=O)NCC(=O)O)NC(=O)c1cccc2c1c1c(cccc1)C2=O	CNP0388652.1
c12c(C)c3c(c(co3)CCNC(=O)c3ccccc3C(=O)O)cc1c(c(C)c(=O)o2)C	CNP0328556.0
CCCCc1cc(=O)oc2c(C)c(ccc12)O[C@@H](C)C(=O)N[C@@H](CC(=O)O)C(=O)O	CNP0339985.1
CC(C)[C@H](C(=O)O)NC(=O)[C@@H]1CS[C@H]2c3c(C(=O)N12)cccc3	CNP0387759.1
C[C@H](C(=O)O)NC(=O)[C@@H](C)NC(=O)[C@H]1C(C)(C)S[C@@H]2c3ccccc3C(=O)N12	CNP0561469.1
COc1ccc2c(C)c(CC(=O)N[C@@H](CC(C)C)C(=O)O)c(=O)oc2c1OC	CNP0384636.1
c1(CC(=O)N[C@@H](C(C)C)C(=O)O)c(=O)oc2c(cc(c(c2)O)Cl)c1C	CNP0192689.1
CC[C@@H](C)[C@@H](C(=O)O)NC(=O)COc1cc2c(C(=O)CC(C)(C)O2)c(c1)O	CNP0359555.1
CC1(C)[C@@H](C(=O)N[C@@H](Cc2c[nH]c3ccccc23)C(=O)O)N2[C@H](c3c(C2=O)cccc3)S1	CNP0554402.1
CC(C)[C@@H](C(=O)O)NC(=O)CCn1ccc2ccc(cc12)Br	CNP0395858.1
COc1ccc(cc1)N1C[C@@H](CC1=O)C(=O)N[C@@H](Cc1ccccc1)C(=O)O	CNP0388313.1
COc1ccc(cc1)/C=C\1/C(=O)c2c(cc(cc2)OCC(=O)N2CC[C@H](CC2)C(=O)O)O1	CNP0388660.0
CC[C@@H](C)[C@@H](C(=O)O)NC(=O)CCn1ccc2ccc(cc12)Br	CNP0311595.1
COc1c(c(c2c(cc(C(=O)N[C@@H](Cc3ccccc3)C(=O)O)n2C)c1)OC)OC	CNP0387693.1
n1(CCC(=O)N[C@H](c2ccccc2)C(=O)O)ccc2ccc(cc12)Br	CNP0338577.1
C\1(=C\C=N/c2cccc(c2)C(=O)O)/C(C)(C)c2c(cccc2)N1C	CNP0249989.0
CSC[C@@H](C(=O)O)NC(=O)Cc1c(C)c2cc(c(cc2oc1=O)O)Cl	CNP0168966.1
COc1ccc(cc1)N1C[C@@H](CC1=O)C(=O)N[C@@H](C(C)C)C(=O)N1CCC[C@@H]1C(=O)O	CNP0500904.1
CSCC[C@@H](C(=O)NCCCC(=O)O)n1c(=O)[nH]c2ccccc2c1=O	CNP0209634.1
CC[C@H](C)[C@@H](C(=O)O)NC(=O)c1cc2cc(ccc2n1C)OC	CNP0388695.1
CCc1cc(=O)oc2cc(ccc12)OCC(=O)N[C@@H](CSC)C(=O)O	CNP0370410.1
C[C@H](C(=O)N1CCC[C@H]1C(=O)O)n1c(=O)[nH]c2ccccc2c1=O	CNP0217365.1
OC(=O)[C@H]1[C@@H]2O[C@]3(C=C2)[C@H](CC=C)N(Cc2ccccc2)C(=O)[C@H]13	CNP0367999.1
CC[C@H](C)[C@H](C(=O)O)NC(=O)Cn1ccc2cc(ccc12)OC	CNP0396587.1
n1(CC(=O)N[C@@H](Cc2ccccc2)C(=O)O)ccc2cc(ccc12)Br	CNP0395807.1
CC(C)c1ccc(cc1)c1nc(CC(=O)N[C@H](CCCNC(=O)N)C(=O)O)cs1	CNP0395388.1
Cc1c(C)c2ccc(c(C)c2oc1=O)OCC(=O)N[C@@H](CSCc1ccccc1)C(=O)O	CNP0228010.1
CSC[C@@H](C(=O)O)NC(=O)COc1ccc2c(C)c(C)c(=O)oc2c1C	CNP0135329.1
c1(c(C)oc2c(ccc(c2CN[C@H]([C@@H](C)CC)C(=O)O)O)c1=O)Oc1ccccc1	CNP0362756.1
n1(CC(=O)N[C@@H](Cc2c3ccccc3[nH]c2)C(=O)O)ccc2ccc(cc12)Br	CNP0193066.1
COc1cc(c2cc(C(=O)N[C@@H](C(C)C)C(=O)N[C@H](C)C(=O)O)n(C)c2c1)OC	CNP0146377.1
n1([C@@H](Cc2ccccc2)C(=O)N[C@@H](CO)C(=O)O)c(=O)c2ccccc2n(C)c1=O	CNP0509164.1
CC(C)[C@@H](C(=O)O)NC(=O)COc1ccc2C(=O)/C(=C/c3ccc4c(c3)OCO4)/Oc2c1	CNP0253576.2
c12c(c3c(cccc3)[nH]2)C[C@H](C(=O)O)N[C@@H]1c1c(ccc2ccccc12)O	CNP0156698.0
OC(=O)[C@H]1Cc2c(C3(CCN(Cc4ccccc4)CC3)N1)[nH]c1ccccc21	CNP0365172.0
CC(C)C[C@@H](C(=O)N[C@@H](C(C)C)C(=O)O)NC(=O)c1cccc2c1c1c(cccc1)C2=O	CNP0388983.1
OC(=O)[C@H](Cc1c[nH]c2ccccc12)NC(=O)CCn1c(=O)[nH]c2ccccc2c1=O	CNP0386473.1
Cc1cc(=O)oc2c3CCC(C)(C)Oc3cc(c12)OCC(=O)NCC(=O)O	CNP0217043.0
N12C(=O)C[C@H]([C@@H]3[C@@H]4C[C@@]5(N(CC5)C(=O)C4=O)[C@H](c4cc(c(cc14)OC)OC)[C@H]23)OCC(=O)O	CNP0367989.0
COc1c(c(c(cc1)/C=C/1\C(=O)c2c(cc(cc2)OCC(=O)NCC(=O)O)O1)OC)OC	CNP0389305.0
COc1ccc2c(ccn2CCC(=O)N[C@@H](C(C)C)C(=O)O)c1	CNP0233018.1
c12c(C)c3c(c(co3)C(C)(C)C)cc1c(c(CCC(=O)N[C@@H](C)C(=O)O)c(=O)o2)C	CNP0360793.1
CSC[C@@H](C(=O)O)NC(=O)COc1c2c(c3CCC(C)(C)Oc3c1)oc(=O)cc2c1ccccc1	CNP0395324.1
c1(CCC(=O)O)c(=O)oc2c(cc3c(c2)occ3c2ccc3c(c2)OCCCO3)c1C	CNP0396907.0
OC(=O)[C@H](Cc1ccc(O)cc1)NC(=O)[C@H](Cc1ccccc1)n1c(=O)[nH]c2ccccc2c1=O	CNP0208448.1
N1([C@@H](CC(C)C)C(=O)N[C@@H](C)C(=O)O)C(=O)[C@]2(N(CCc3c4c([nH]c23)cccc4)C1=O)C	CNP0217340.1
OC(=O)c1c(cccc1)NC(=O)N1CCc2c([C@H]1c1ccccn1)[nH]cn2	CNP0109432.0
Cc1c(C(=O)N[C@H]2[C@H]3N([C@@H](C(C)(C)S3)C(=O)[O-])C2=O)c(c2ccccc2)no1	CNP0340938.4
c12c(cccc1n(cc2)CCC(=O)N[C@@H](CCSC)C(=O)O)Br	CNP0244932.1
c12c(C)c3c(c(co3)c3ccc4c(c3)OCCCO4)cc1c(c(CCC(=O)O)c(=O)o2)C	CNP0327668.0
C[C@@H](C(=O)O)NC(=O)[C@@H]1CS[C@H]2c3c(C(=O)N12)cccc3	CNP0222232.1
COc1cccc(c1)/C=C/1\C(=O)c2c(cc(cc2)OCC(=O)NCC(=O)O)O1	CNP0328552.0
COc1c(c(c2c(cc(C(=O)N[C@@H](C)C(=O)O)n2C)c1)OC)OC	CNP0211072.1
Cc1c2ccn(CC(=O)NCC(=O)NCC(=O)O)c2ccc1	CNP0375324.0
COc1cc(c(/C=C\2/C(=O)c3c(cc(cc3)OCC(=O)N[C@H](C(C)C)C(=O)O)O2)cc1)OC	CNP0387792.1
CC(C)[C@H](C(=O)O)NC(=O)[C@@H]1C(C)(C)S[C@H]2c3ccccc3C(=O)N12	CNP0147953.1
NC(=O)NCCC[C@H](NC(=O)Cn1ccc2cc(ccc12)Br)C(=O)O	CNP0121452.1
c12c(cccc1n(cc2)CCC(=O)N[C@H](CCCNC(=O)N)C(=O)O)Cl	CNP0125000.1
O=C(O)[C@H](Cc1c[nH]c2ccccc12)NC(=O)Cn1c(=O)[nH]c2ccccc2c1=O	CNP0353748.1
NC(=O)CC[C@H](NC(=O)COc1ccc2C(=O)/C(=C/c3ccc4c(c3)OCO4)/Oc2c1)C(=O)O	CNP0240787.1
CC(C)[C@@H](C(=O)O)NC(=O)[C@H](Cc1ccccc1)n1c(=O)[nH]c2ccccc2c1=O	CNP0385629.1
COc1ccc2c(ccn2CCC(=O)NCCCC(=O)O)c1	CNP0329820.0
CC(C)[C@@H](C(=O)O)NC(=O)CCn1ccc2ccc(cc12)Cl	CNP0397381.1
c1(C[C@@H](C(=O)O)NC(=O)COc2ccc3c(c2)oc(=O)cc3)c2ccccc2[nH]c1	CNP0231215.0
CC(C)[C@@H](C(=O)O)NC(=O)[C@H](Cc1ccccc1)n1c(=O)n(C)c2ccccc2c1=O	CNP0568841.1
CCc1cc2c(cc1)NC(=O)[C@@]12[C@H]2[C@@H]([C@H]3CCCN13)C(=O)N(C2=O)c1cc(c(cc1C)[N+](=O)[O-])OC	CNP0592649.1
Cc1cc(c2c(C)c(CC(=O)N[C@@H](CCCNC(=O)N)C(=O)O)c(=O)oc2c1)O	CNP0408596.1
COc1cc(c(cc1/C=C\1/C(=O)c2c(cc(cc2)OCC(=O)NCCC(=O)O)O1)OC)OC	CNP0388368.0
OC(=O)c1c(C(=O)NCCc2c[nH]c3ccccc23)nccn1	CNP0396499.0
c12c(cccc1n(cc2)CCC(=O)N[C@@H](CCSC)C(=O)O)Cl	CNP0397049.1
CSCC[C@@H](C(=O)O)NC(=O)CCn1cc(C(=O)C)c2ccccc12	CNP0397485.1
CSCC[C@@H](C(=O)O)NC(=O)Cn1ccc2ccccc12	CNP0416085.1
COc1c(cc(cc1)c1nc(CC(=O)N[C@@H](CC(C)C)C(=O)O)cs1)OC	CNP0300040.1
NC(=O)NCCC[C@@H](NC(=O)CCn1ccc2cc(ccc12)Br)C(=O)O	CNP0200157.1
COc1c2ccn(CC(=O)N[C@H](CCCNC(=O)N)C(=O)O)c2ccc1	CNP0371977.1
n1(CC(=O)N[C@@H](Cc2ccccc2)C(=O)O)ccc2c(cccc12)Br	CNP0179418.1
CC(=O)c1cn(CC(=O)N[C@@H](Cc2ccccc2)C(=O)O)c2ccccc12	CNP0377047.1
CC(C)C[C@@H](C(=O)O)NC(=O)[C@H]1CS[C@@H]2c3c(C(=O)N12)cccc3	CNP0388067.1
COc1cc(/C=C\2/C(=O)c3c(cc(cc3)OCC(=O)N[C@@H](CC(=O)O)C(=O)O)O2)c(cc1)OC	CNP0388597.1
OC(=O)CCc1oc2c(c(=O)c1c1nc3ccccc3[nH]1)ccc(O)c2	CNP0173489.0
c1(c2ccccc2)cc(=O)oc2cc(ccc12)OCC(=O)NCCCCCC(=O)O	CNP0309069.0
COc1c(cc2c(C)c(CC(=O)N[C@@H](Cc3c[nH]c4ccc(cc34)O)C(=O)O)c(=O)oc2c1)Cl	CNP0385614.0
CSCC[C@@H](C(=O)O)NC(=O)[C@H]1CS[C@@H]2c3c(C(=O)N12)cccc3	CNP0554981.1
N1([C@@H](CC(C)C)C(=O)N[C@H](C(C)C)C(=O)O)C(=O)[C@]2(N(CCc3c4c([nH]c23)cccc4)C1=O)C	CNP0355961.1
C1Oc2c(cc(cc2)/C=C/2\C(=O)c3c(cc(cc3)OCC(=O)NCCC(=O)O)O2)O1	CNP0388625.0
CC(C)[C@H](C(=O)O)NC(=O)COc1ccc2C(=O)/C(=C\c3ccc4c(c3)OCO4)/Oc2c1	CNP0253576.1
CC(=O)c1cn(CCC(=O)N[C@@H](C(=O)O)c2ccccc2)c2ccccc12	CNP0397626.1
COc1c(cc(cc1)c1cc(C(=O)NCC(=O)O)c2ccccc2n1)OC	CNP0419169.0
CCOc1cc2c(C)nc(NC3=N[C@H](CC(=O)O)C(=O)N3)nc2cc1	CNP0365362.0
CC[C@@H](C)[C@H](C(=O)O)NC(=O)[C@H](C)NC(=O)c1cccc2c1c1c(cccc1)C2=O	CNP0388390.1
Cc1cc(=O)oc2cc(c(cc12)OCC(=O)O)OCC(=O)O	CNP0401742.0
C1(=NC(Cc2c1ccc1c2cccc1)(C)C)N[C@@H](Cc1c2ccccc2[nH]c1)C(=O)O	CNP0161625.0
CC(C)[C@@H](C(=O)O)NC(=O)CCn1ccc2cc(ccc12)OCc1ccccc1	CNP0336697.1
OC(=O)CCCCCNC(=O)CCn1ccc2ccccc12	CNP0381209.0
n1(CCC(=O)NCC2(CCCCC2)CC(=O)O)c2c(cccc2cc1)OC	CNP0397220.0
OC(=O)CCCNC(=O)CCn1ccc2ccc(OCc3ccccc3)cc12	CNP0259821.0
c12c(cccc1n(cc2)CCC(=O)N[C@@H](CC(C)C)C(=O)O)Br	CNP0357377.1
COc1cc([C@@H]2c3c(CCN2C(=O)N[C@@H](Cc2ccccc2)C(=O)O)nc[nH]3)c(cc1)OC	CNP0256419.1
NC(=O)NCCC[C@@H](NC(=O)Cn1ccc2ccc(cc12)OCc1ccccc1)C(=O)O	CNP0397623.1
COc1c2ccn(CCC(=O)N[C@@H](Cc3ccccc3)C(=O)O)c2ccc1	CNP0397190.1
OC(=O)c1c(cccc1)NC(=O)N1CCc2c([C@H]1c1cnccc1)[nH]cn2	CNP0397258.0
COc1ccc(/C=C\2/C(=O)c3c(cc(cc3)OCC(=O)N[C@@H](C)C(=O)O)O2)c(c1OC)OC	CNP0515108.1
n1(CC(=O)N[C@@H](CC(C)C)C(=O)O)ccc2c(cccc12)Br	CNP0182008.1
c1(CC(=O)O)c(=O)oc2c(cc3c(c2)occ3c2ccc3c(c2)OCCCO3)c1C	CNP0197099.0
COc1c(cc2c(C)c(CC(=O)N[C@H](Cc3c[nH]c4ccc(cc34)O)C(=O)O)c(=O)oc2c1)OC	CNP0386518.0
COc1ccc(/C=C\2/C(=O)c3c(cc(cc3)OCC(=O)N[C@H](CCSC)C(=O)O)O2)cc1	CNP0387645.1
Cn1c(=O)n(C)c2c(c1=O)nc1c(cc(cc1)NC(=O)CCC(=O)O)n2	CNP0364590.0
CC(C)C[C@@H](C(=O)O)NC(=O)Cn1ccc2ccc(cc12)Cl	CNP0414480.1
C(=O)(c1c2ccccc2nc(c2ccccn2)c1)N[C@@H](C)C(=O)O	CNP0399361.1
C[C@@H](C(=O)O)NC(=O)CCn1ccc2ccc(cc12)OCc1ccccc1	CNP0361530.1
n1(CCC(=O)NCCCC(=O)O)c2c(cccc2cc1)OC	CNP0397092.0
CC(C)[C@H](C(=O)N[C@H](CCCNC(=N)N)C(=O)O)NS(=O)(=O)c1ccc(C)cc1	CNP0110495.1
n1(CCC(=O)N[C@@H](Cc2ccccc2)C(=O)O)ccc2ccc(cc12)Cl	CNP0280972.1
COc1cccc(c1OC)/C=C\1/C(=O)c2c(cc(cc2)OCC(=O)NCCC(=O)O)O1	CNP0603871.0
COc1cc(cc(c1)OC)[C@@H]1c2c(CCN1C(=O)Nc1c(cccc1)C(=O)O)nc[nH]2	CNP0397195.0
OC(=O)c1c(cccc1)NC(=O)N1CCc2c([C@H]1c1ccc(cc1)Br)[nH]cn2	CNP0397344.0
n1(CCC(=O)N[C@H](CCCNC(=O)N)C(=O)O)c2c(cccc2cc1)OC	CNP0397703.1
COc1cccc(c1)c1nc(C)c(C(=O)N[C@@H](C)C(=O)O)s1	CNP0180929.1
C(=O)(c1c2ccccc2nc(c2ccccc2)c1)N[C@H](CCCNC(=O)N)C(=O)O	CNP0370001.1
Cc1cc2c(C)nc(NC3=N[C@@H](CC(=O)O)C(=O)N3)nc2cc1	CNP0508430.0
COc1c(cc(cc1)c1cc(C(=O)N[C@@H](C)C(=O)O)c2ccccc2n1)OC	CNP0397331.1
c1(c2ccccc2nc(c2ccccn2)c1)C(=O)NCCCCCC(=O)O	CNP0397705.0
OC(=O)CNC(=O)CNC(=O)Cn1ccc2cc(OCc3ccccc3)ccc12	CNP0389923.0
c12c(cccc1n(cc2)CCC(=O)N[C@@H](Cc1c2ccccc2[nH]c1)C(=O)O)Br	CNP0266566.1
[C@]12(c3cccc(c3NC1=O)Cl)[C@H]1[C@@H]([C@@H](CCC(=O)O)N2)C(=O)N(Cc2ccc(cc2)OC)C1=O	CNP0385521.1
[O-][N+](=O)c1c(cccc1)S(=O)(=O)N1CCc2[nH]c3c(c2C1)cccc3	CNP0605184.0
CC(C)[C@@H](C(=O)NCC(=O)O)NC(=O)[C@H]1CN(C(=O)C1)c1cc2c(cc1)OCCO2	CNP0600042.1
OC(=O)CNC(=O)N1CCc2c([C@@H]1c1ccc(cc1)Br)[nH]cn2	CNP0396692.0
CC[C@H](C)[C@H](C(=O)O)NC(=O)CCn1ccc2cc(ccc12)Br	CNP0396956.1
CC(=O)c1cn(CCC(=O)NCCCC(=O)O)c2ccccc12	CNP0397292.0
CC(C)C[C@@H](C(=O)O)NC(=O)Cn1c(C)cc2ccccc12	CNP0397749.1
CC(C)C[C@@H](C(=O)O)NC(=O)CCn1ccc2ccccc12	CNP0337102.1
n1(CC(=O)N[C@@H](Cc2ccccc2)C(=O)O)ccc2ccc(cc12)Cl	CNP0397011.1
COc1cccc(/C=C\2/C(=O)c3c(cc(cc3)OCC(=O)N[C@@H](C(C)C)C(=O)O)O2)c1	CNP0387861.1
COC(=O)c1cc(=O)c2cc(ccc2o1)NC(=O)Cc1c(cccc1)C(=O)O	CNP0399097.0
CC(C)[C@@H](C(=O)O)NC(=O)Cn1ccc2ccc(cc12)Cl	CNP0354576.1
OC(=O)CCNC(=O)CCn1ccc2ccc(OCc3ccccc3)cc12	CNP0237325.0
Cc1cc2ccccc2n1CC(=O)N[C@@H](Cc1ccccc1)C(=O)O	CNP0207534.1
n1(CCC(=O)N[C@@H](CCSC)C(=O)O)c2c(cccc2cc1)OC	CNP0397738.1
Cc1ccc(cc1)S(=O)(=O)N1CCCC[C@H]1C(=O)N[C@H](CCCNC(=N)N)C(=O)O	CNP0368702.1
CCc1cc(=O)oc2cc(ccc12)OCC(=O)N[C@@H](CC(C)C)C(=O)O	CNP0368931.1
OC(=O)c1c(cccc1)NC(=O)N1CCc2c([C@@H]1c1cc3OCOc3cc1)[nH]cn2	CNP0197191.0
n1(CCC(=O)N[C@@H](C(C)C)C(=O)O)c2c(cccc2cc1)OC	CNP0378250.1
c12c(cccc1n(cc2)CCC(=O)N[C@@H](C)C(=O)O)Br	CNP0146461.1
CCc1cc(=O)oc2cc(ccc12)OCC(=O)N[C@@H](C(C)C)C(=O)O	CNP0369158.1
COc1ccc(cc1)C(=O)Nc1c(cccc1)C(=O)N[C@@H](C(C)C)C(=O)O	CNP0366282.1
CC[C@H](C)[C@@H](C(=O)O)NC(=O)CNC(=O)COc1ccc2c3c(CCC3)c(=O)oc2c1C	CNP0375954.1
Cc1cc2c(cc1)NC(=O)[C@@]12[C@H]2[C@@H]([C@H](CCC(=O)O)N1)C(=O)N(C2=O)Cc1ccccc1	CNP0208696.1
CCc1cc(=O)oc2cc(ccc12)O[C@@H](C)C(=O)N[C@@H](Cc1ccccc1)C(=O)O	CNP0369741.1
COc1cc([C@H]2c3c(CCN2C(=O)Nc2c(cccc2)C(=O)O)nc[nH]3)c(cc1)OC	CNP0166867.0
c12c(cccc1n(cc2)CCC(=O)NCC(=O)NCC(=O)O)Cl	CNP0397529.0
COc1c(cc(cc1)c1nc(C)c(C(=O)N[C@H](CCSC)C(=O)O)s1)OC	CNP0340830.1
C[C@@H](C(=O)O)NC(=O)CCn1cc(C(=O)C)c2ccccc12	CNP0154631.1
CC1(C)[C@H]([C@@H]1C(=O)NCCc1c[nH]c2ccccc12)C(=O)O	CNP0280553.0
COc1ccc(cc1)[C@@H]1c2c(CCN1C(=O)Nc1c(cccc1)C(=O)O)nc[nH]2	CNP0388389.0
CC(C)C[C@@H](C(=O)O)NC(=O)Cn1ccc2cc(ccc12)Br	CNP0398764.1
Cc1cc2ccccc2n1CC(=O)N[C@H](CCCNC(=O)N)C(=O)O	CNP0397455.1
n1(CC(=O)N[C@@H]([C@H](C)CC)C(=O)O)ccc2c(cccc12)OC	CNP0176705.1
c12c(cccc1n(cc2)CCC(=O)N[C@@H]([C@H](C)CC)C(=O)O)Cl	CNP0402232.1
CC(=O)c1cn(CCC(=O)N[C@@H](Cc2ccccc2)C(=O)O)c2ccccc12	CNP0313956.1
CC(C)[C@@H](C(=O)O)NC(=O)CCn1cc(C(=O)C)c2ccccc12	CNP0361957.1
CC(=O)c1cn(CCC(=O)N[C@H](CCCNC(=O)N)C(=O)O)c2ccccc12	CNP0165979.1
Cn1cc([C@@H](C(=O)O)N2C[C@H]3C[C@@H](C2)c2cccc(=O)n2C3)c2cc(ccc12)C(=O)O	CNP0229191.1
OC(=O)[C@H](c1cn(Cc2ccccc2)c2ccc(cc12)C(=O)O)N1C[C@@H]2C[C@H](C1)c1cccc(=O)n1C2	CNP0397723.1
c1(c2ccccc2nc(c2ccccn2)c1)C(=O)NCCCC(=O)O	CNP0397332.0
COc1c(cc2c(C)c(CC(=O)N3CCC(CC3)(C(=O)O)c3ccccc3)c(=O)oc2c1)OC	CNP0145384.0
c1(c(C)oc2c(ccc(c2CN[C@@H](Cc2ccccc2)C(=O)O)O)c1=O)Oc1ccccc1	CNP0362412.1
c12c(c3c(cccc3)[nH]2)C[C@H](C(=O)O)N[C@H]1c1coc2c(ccc(c2)OC(=O)C)c1=O	CNP0367710.0
C[C@@H](C(=O)O)NC(=O)COc1ccc2c(C)c(C)c(=O)oc2c1C	CNP0376519.1
OC(=O)[C@@H](Cc1c[nH]c2ccccc12)NC(=O)CNC(=O)[C@H]1CCCN1C(=O)OCc1ccccc1	CNP0200453.0
n1(CC(=O)N[C@@H](CCSC)C(=O)O)ccc2c(cccc12)Br	CNP0397336.1
COc1cc2c(cc1OC)C=C(C(=O)c1cc(ccc1)[N+](=O)[O-])N(C)CC2	CNP0600021.0
Cc1c(CC(=O)N[C@@H](CCCNC(=O)N)C(=O)O)c(=O)oc2cc3c(CCC4(CCCCC4)O3)cc12	CNP0334915.1
c12CN(CCc1c1c(cccc1)[nH]2)C(=O)N[C@@H](Cc1ccccc1)C(=O)O	CNP0389240.1
OC(=O)CCC(=O)SC(=S)N1C[C@H]2C[C@@H](C1)c1cccc(=O)n1C2	CNP0339060.1
Cc1c(C)c(C)c(COc2ccc3c(C)c(CCC(=O)O)c(=O)oc3c2)c(C)c1C	CNP0376514.0
Cc1c(c2ccccc2n1C)/C=C(/C(=C(C)C)C(=O)O)\C(=O)O	CNP0367641.0
c1(CC(=O)N2CCC[C@H]2C(=O)O)c(=O)oc2c(cc3c(c2)occ3c2ccc(cc2)C)c1C	CNP0359698.1
COc1cc(ccc1c1ccc(CO)o1)NC(=O)c1c(C(=O)O)nccn1	CNP0398804.0
CSCC[C@H](C(=O)O)NC(=O)[C@H]1CCN(CC1)C(=O)[C@@H](Cc1ccccc1)N	CNP0143788.1
OC(=O)[C@H](c1ccccc1)NC(=O)Cn1cnc2ccccc2c1=O	CNP0385710.1
COC(=O)c1c(c2c(cccc2[nH]1)OC)NC(=O)[C@@H]1[C@H](C(=O)O)C1(C)C	CNP0398813.0
NC(=O)NCCC[C@H](NC(=O)Cn1c(=O)[nH]c2ccccc2c1=O)C(=O)O	CNP0236143.1
CCc1cc(=O)oc2c(C)c(ccc12)O[C@H](C)C(=O)N[C@H](Cc1c[nH]c2ccccc12)C(=O)O	CNP0315775.1
c12c(cccc1n(cc2)CCC(=O)NCCCC(=O)O)Cl	CNP0385766.0
COc1ccc(/C=C\2/C(=O)c3c(cc(cc3)OCC(=O)NC[C@@H]3CC[C@@H](CC3)C(=O)O)O2)cc1	CNP0388998.1
COc1ccc(/C=C\2/C(=O)c3c(cc(cc3)OCC(=O)N[C@@H](C(=O)O)c3ccccc3)O2)cc1	CNP0387744.1
COc1ccc(/C=C\2/C(=O)c3c(cc(cc3)OCC(=O)N[C@@H](C(C)C)C(=O)O)O2)cc1	CNP0388027.1
C[C@@H](C(=O)N[C@@H](CC(=O)N)C(=O)O)NC(=O)[C@H](Cc1ccccc1)n1c(=O)[nH]c2ccccc2c1=O	CNP0388620.1
[C@]12(c3ccccc3NC1=O)[C@H]1[C@@H]([C@H](CCC(=O)O)N2)C(=O)N(c2cccc(C)c2)C1=O	CNP0386789.1
COc1c2ccn(CCC(=O)N[C@@H](CC(C)C)C(=O)O)c2ccc1	CNP0334074.1
n1c(csc1c1cccc(c1)Cl)CC(=O)N[C@@H](Cc1c2ccccc2[nH]c1)C(=O)O	CNP0129145.1
CC[C@@H](C)[C@@H](C(=O)O)NC(=O)Cn1c(C)cc2ccccc12	CNP0397466.1
COc1ccc2c(C)c(CCC(=O)N[C@@H](CSC)C(=O)O)c(=O)oc2c1	CNP0385002.1
CC1(C)[C@@H]([C@H]1C(=O)N1CCc2c(C1)c1ccccc1[nH]2)C(=O)O	CNP0398836.0
CSCC[C@@H](C(=O)O)NC(=O)COc1cc(c2c(=O)cc(c3ccccc3)oc2c1)O	CNP0395227.1
NC(=O)C[C@H](NC(=O)[C@H]1N2[C@H](c3c(C2=O)cccc3)SC1)C(=O)O	CNP0387752.1
c12c(c3cc(c(c(c3)OC)OC)OC)nc(cc1c1c(cccc1)[nH]2)C(=O)N[C@@H](C)C(=O)O	CNP0342746.2
CSCC[C@@H](C(=O)O)NC(=O)Cn1cc(C(=O)C)c2ccccc12	CNP0216476.1
OC(=O)[C@@H](Cc1c[nH]c2ccccc12)NC(=O)[C@@H]1CS[C@@H]2c3c(C(=O)N12)cccc3	CNP0581157.1
CC(C)[C@@H](C(=O)O)NC(=O)[C@H]1C(C)(C)S[C@@H]2c3ccccc3C(=O)N12	CNP0147953.2
CC[C@@H](C)[C@@H](C(=O)O)NC(=O)COc1cc2c(cc1)C(=O)CC1(CCN(CC1)C(=O)C)O2	CNP0396892.1
CC[C@@H](C)[C@@H](C(=O)O)NC(=O)CCn1ccc2ccccc12	CNP0361697.1
c12CCCCc1c(=O)oc1cc(C)cc(c21)OCC(=O)NCC(=O)N[C@@H](C(C)C)C(=O)O	CNP0384645.1
COc1ccc2c(ccn2CC(=O)N[C@@H](CCSC)C(=O)O)c1	CNP0356955.1
CSCC[C@@H](C(=O)NCC(=O)O)NC(=O)Cc1c(C)c2cc3c(c(C)c2oc1=O)occ3C	CNP0383017.1
CSCC[C@@H](C(=O)O)NC(=O)Cn1cnc2ccccc2c1=O	CNP0325331.1
c12c(C)c3c(c(c(C)o3)c3ccccc3)cc1c(c(CC(=O)N[C@@H](CSC)C(=O)O)c(=O)o2)C	CNP0308268.1
CC(C)(C)OC(=O)N[C@@H](Cc1ccccc1)C(=O)N[C@H](CCCNC(=N)N)C(=O)O	CNP0200683.1
C[C@@H]([C@H](C(=O)O)NC(=O)[C@@H]1C(C)(C)S[C@H]2c3ccccc3C(=O)N12)O	CNP0589516.1
COc1c(cc2CN3[C@@H](Cc2c1)C(=O)N(CCCC(=O)O)C3=O)OC	CNP0336062.1
c1(C(=O)N[C@@H](Cc2ccccc2)C(=O)N[C@@H](C)C(=O)O)cc2c(ccc(c2)OC)n1C	CNP0240571.1
CSCC[C@@H](C(=O)O)NC(=O)[C@@H](C)n1c(=O)[nH]c2ccccc2c1=O	CNP0386807.1
CCc1cc(=O)oc2cc(C)cc(c12)OCC(=O)N[C@@H](CSCc1ccccc1)C(=O)O	CNP0314271.1
CC(C)C[C@@H](C(=O)O)NC(=O)[C@H](C)NC(=O)[C@@H]1C(C)(C)S[C@H]2c3ccccc3C(=O)N12	CNP0388361.1
N1(c2ccc3c(c2)OCO3)C[C@H](CC1=O)C(=O)N[C@H](c1ccccc1)C(=O)O	CNP0356098.1
COc1c(cc(cc1)c1nc(C)c(C(=O)N[C@@H](C(C)C)C(=O)O)s1)OC	CNP0198608.1
n1(CCC(=O)N[C@@H](Cc2ccccc2)C(=O)O)ccc2ccc(cc12)Br	CNP0164328.1
C(=O)(c1c2ccccc2nc(c2ccccn2)c1)N[C@H](CCSC)C(=O)O	CNP0397585.1
CSC[C@@H](C(=O)O)NC(=O)COc1ccc2c(C)c(Cc3ccccc3)c(=O)oc2c1C	CNP0182693.1
n1(CCC(=O)N[C@@H](CC(C)C)C(=O)O)c2c(cccc2cc1)OC	CNP0396993.1
n12CCCc1nc1c(cc(cc1)OCC(=O)N[C@@H](c1ccccc1)C(=O)O)c2=O	CNP0394397.1
COc1ccc(cc1)c1nc(CC(=O)N[C@@H](CC(C)C)C(=O)O)cs1	CNP0110807.1
CC(C)[C@@H](C(=O)O)NC(=O)COc1cc2c(cc1)C(=O)CC1(CCN(CC1)C(=O)C)O2	CNP0391489.1
COc1cccc(/C=C\2/C(=O)c3c(cc(cc3)OCC(=O)N[C@@H]([C@@H](C)O)C(=O)O)O2)c1	CNP0352073.1
n1(CCC(=O)N[C@@H](Cc2ccccc2)C(=O)O)c2ccccc2cc1	CNP0396995.1
OC(=O)C1CCN(CC1)C(=O)COc1ccc2c(c(=O)n3c(CCC3)n2)c1	CNP0403872.0
CC[C@H](C)[C@H](C(=O)O)NC(=O)CCn1ccc2ccc(cc12)Cl	CNP0160233.1
CSCC[C@@H](C(=O)O)NC(=O)CCn1ccc2ccc(cc12)Cl	CNP0397192.1
CC(C)[C@@H](C(=O)O)NC(=O)[C@H](C(C)C)NC(=O)c1cccc2c1c1c(cccc1)C2=O	CNP0202484.1
Cc1ccc2c(ccn2CCC(=O)NCC(=O)NCC(=O)O)c1	CNP0369658.0
COc1ccc(cc1)c1nc(C)c(C(=O)N[C@@H](CCSC)C(=O)O)s1	CNP0397594.1
c12c(c3ccccc3)nc(cc1c1c(cccc1)[nH]2)C(=O)N[C@@H](C)C(=O)O	CNP0388707.1
c1(c2ccccc2)cc(=O)oc2cc(ccc12)OCC(=O)NCC(=O)NCC(=O)O	CNP0136267.0
COc1ccc(/C=C\2/C(=O)c3c(cc(cc3)OCC(=O)N3CCC[C@H]3C(=O)O)O2)cc1	CNP0370667.1
CC[C@H](C)[C@H](C(=O)O)NC(=O)COc1ccc2c(c1C)oc(=O)cc2c1ccc(cc1)OC	CNP0351636.1
C[C@@H](C(=O)O)NC(=O)c1cccc(c1)c1cc2ccccc2oc1=O	CNP0313040.1
CC(C)C[C@@H](C(=O)N[C@@H](C)C(=O)O)NC(=O)c1cc2cc(ccc2n1C)Cl	CNP0479710.1
COc1ccc2c(ccn2CC(=O)N[C@@H](C(=O)O)c2ccccc2)c1	CNP0396300.1
CSCC[C@@H](C(=O)O)NC(=O)COc1ccc2c(c(=O)n3c(CCC3)n2)c1	CNP0346423.1
COc1c(cc(cc1)c1nc(C)c(C(=O)N[C@@H](C)C(=O)O)s1)OC	CNP0397495.1
CC[C@H](C)[C@@H](C(=O)O)NC(=O)COc1ccc2c(C)cc(=O)oc2c1	CNP0324159.1
CC1=C(C(=O)O)N2C(=O)[C@H]([C@H]2[S@+](C1)[O-])NC(=O)Cc1ccccc1	CNP0571072.1
c1(c2ccccc2)cc(=O)oc2cc(ccc12)O[C@H](C)C(=O)N[C@H](CCCC)C(=O)O	CNP0364113.1
n1(CC(=O)NCC(=O)NCC(=O)O)ccc2c(cccc12)Cl	CNP0282128.0
COc1ccc(/C=C\2/C(=O)c3c(cc(cc3)OCC(=O)N[C@@H]([C@@H](C)O)C(=O)O)O2)c(c1OC)OC	CNP0232148.1
COc1ccc(/C=C\2/C(=O)c3c(cc(cc3)OCC(=O)N[C@H](C(C)C)C(=O)O)O2)c(c1OC)OC	CNP0328710.1
COc1c(cccc1)Oc1c(C)oc2cc(ccc2c1=O)OCC(=O)N[C@H](C)C(=O)O	CNP0395327.1
COc1cccc(c1)c1nc(C)c(C(=O)N[C@@H](C(C)C)C(=O)O)s1	CNP0146522.1
CCc1cc(=O)oc2cc(ccc12)O[C@H](C)C(=O)N[C@@H](CC(C)C)C(=O)O	CNP0258577.1
OC(=O)[C@@H](c1ccccc1)NC(=O)CCn1ccc2ccccc12	CNP0397342.1
CC1(C)CC(=O)c2c(cc(cc2O)OCC(=O)NCCCCCC(=O)O)O1	CNP0106083.0
Cc1ccc(cc1)S(=O)(=O)N[C@@H](Cc1ccccc1)C(=O)N1CCC[C@@H]1C(=O)O	CNP0365374.1
CC(=O)NCSC[C@@H](C(=O)O)NC(=O)[C@H](Cc1ccccc1)n1c(=O)[nH]c2ccccc2c1=O	CNP0509289.1
CC(=O)N[C@H]1[C@@H]([C@@H]2[C@H](CO[C@@H](c3ccccc3)O2)O[C@@H]1N=[N+]=[N-])O	CNP0605547.1
c1(CCC(C)C)c(C)c2ccc(cc2oc1=O)OCC(=O)Nc1cccc(c1)[N+](=O)[O-]	CNP0511732.0
Cc1ccc(cc1)S(=O)(=O)N[C@H](Cc1ccccc1)C(=O)N[C@@H](CCCNC(=N)N)C(=O)O	CNP0209651.1
c1(C(=O)N[C@@H](Cc2ccccc2)C(=O)O)cc2c(ccc(c2)OC)n1C	CNP0248718.1
CC[C@H](C)[C@@H](C(=O)O)NC(=O)Cn1cnc2cc(c(cc2c1=O)OC)OC	CNP0411068.1
CSCC[C@@H](C(=O)O)NC(=O)[C@H](C)Oc1ccc2c3c(CCC3)c(=O)oc2c1	CNP0211925.1
CSC[C@@H](C(=O)O)NC(=O)[C@H](Cc1c[nH]c2ccccc12)n1c(=O)[nH]c2ccccc2c1=O	CNP0108941.1
COc1c(cc(cc1)c1nc(C)c(C(=O)N[C@@H](CC(C)C)C(=O)O)s1)OC	CNP0271056.1
C[C@@H](C(=O)N[C@H](CC(=O)N)C(=O)O)NC(=O)[C@@H](Cc1ccccc1)n1c(=O)[nH]c2ccccc2c1=O	CNP0388620.2
CCCc1cc(=O)oc2c(C)c(ccc12)OCC(=O)NCC(=O)N[C@@H]([C@@H](C)CC)C(=O)O	CNP0278593.1
OC(=O)[C@H](Cc1ccccc1)NC(=O)N1CCc2c([C@@H]1c1cc3OCOc3cc1)[nH]cn2	CNP0231688.1
COc1c2c(C)c(CC(=O)N[C@@H](CCCNC(=O)N)C(=O)O)c(=O)oc2cc(C)c1	CNP0296911.1
Cc1cc2c(c(c1)O)c(=O)c(c(/C(=C/C(=O)O)/Cl)o2)CC(=O)OC	CNP0178915.0
CC[C@@H](C)[C@@H](C(=O)O)NC(=O)[C@H](Cc1c[nH]c2ccccc12)n1c(=O)[nH]c2ccccc2c1=O	CNP0597347.1
OC(=O)[C@@H](c1ccccc1)NC(=O)CCn1ccc2c(cccc12)Br	CNP0110159.1
COC(=O)[C@@]12c3c(c4c(cc(cc4O)C)O2)ncc(c3C=C[C@H]1O)CC(=O)O	CNP0086527.0
CC[C@@H](C)[C@H](C(=O)O)NC(=O)Cc1csc(c2cc(c(cc2)OC)OC)n1	CNP0280578.1
n1([C@@H](Cc2ccccc2)C(=O)N[C@@H](CCCNC(=O)N)C(=O)O)c(=O)c2ccccc2n(C)c1=O	CNP0164870.1
OC(=O)[C@H](c1ccccc1)NC(=O)CCn1c(=O)[nH]c2ccccc2c1=O	CNP0181006.1
COc1cc2c(CN([C@@H](C2)C(=O)N)C(=O)Cc2c(cccc2)C(=O)O)cc1OC	CNP0177215.1
COc1ccc2c(ccn2CCC(=O)N[C@@H](Cc2ccccc2)C(=O)O)c1	CNP0395378.1
COc1ccc2c(c(c[nH]2)CCNC(=O)c2c(C(=O)O)nccn2)c1	CNP0340705.0
COc1c2ccn(CC(=O)N[C@@H](C(C)C)C(=O)O)c2ccc1	CNP0127259.1
C[C@@H]([C@@H](C(=O)O)NC(=O)[C@H]1C(C)(C)S[C@@H]2c3ccccc3C(=O)N12)O	CNP0589516.2
CC[C@@H](C)[C@@H](C(=O)O)NC(=O)[C@H](C(C)C)NC(=O)c1cccc2c1c1c(cccc1)C2=O	CNP0545306.1
COC(=O)c1c(cccc1OS(=O)(=O)O)C(=O)c1c(c(cc(c1)CO)O)O	CNP0192685.0
COc1c2ccn(CC(=O)N[C@@H](CCSC)C(=O)O)c2ccc1	CNP0384399.1
CSCC[C@@H](C(=O)O)NC(=O)[C@H](Cc1ccccc1)n1c(=O)n(C)c2ccccc2c1=O	CNP0600410.1
COc1ccc(/C=C\2/C(=O)c3c(cc(cc3)OCC(=O)N3C[C@H](C[C@H]3C(=O)O)O)O2)cc1	CNP0388584.1
OC(=O)c1c(C(=O)N2C[C@@H]3C[C@H](C2)c2cccc(=O)n2C3)nccn1	CNP0370713.1
COc1c(cc2[C@@H]([C@@H](C)[C@@H](C)Cc2c1)C1=CC(=O)O[C@@H]1CC(=O)O)O	CNP0086692.0
[C@]12(c3ccccc3NC1=O)[C@H]1[C@@H]([C@@H](CCC(=O)O)N2)C(=O)N(c2ccc3c(c2)OCCO3)C1=O	CNP0385514.1
CC[C@@H](C)[C@H](C(=O)O)NC(=O)[C@H](C)Oc1ccc2c3c(CCC3)c(=O)oc2c1	CNP0362063.1
[C@]12(C)c3c(c4c(cccc4)[nH]3)CCN2C(=O)N([C@@H](C(C)C)C(=O)NCC(=O)O)C1=O	CNP0351580.1
C[C@@H]1C[C@@]2([C@H](c3cccc(c3[C@@]2(C(=O)O1)O)O)Sc1ncc(C[C@@H](C(=O)[O-])[N+](C)(C)C)[nH]1)O	CNP0600588.0
O=C(O)[C@H]([C@H](C)[C@@H](O)C)NC/C=C/c1ccc(O)c(OC)c1	CNP0231443.0
O=C(O)/C=C/C(=O)N[C@](C(=O)O)(C)Cc1c(O)c(cc(c1O)C)C(=O)C	CNP0086674.0
COc1c2ccn(CCC(=O)NCCCCCC(=O)O)c2ccc1	CNP0188282.0
c1cc(c[n+](c1)CC[C@H](C(=O)O)NC(=O)/C=C/c1ccc(cc1)O)C(=O)[O-]	CNP0492500.0
COc1c2ccn(CC(=O)N[C@@H](Cc3ccccc3)C(=O)O)c2ccc1	CNP0397707.1
OC(=O)[C@H]1[C@@H]2O[C@@]3(CN(C(=O)[C@H]13)c1cc(ccc1)[N+](=O)[O-])C=C2	CNP0542348.1
CCC[C@H](c1c(C)oc(=O)cc1OC)SC[C@@H](C(=O)O)O	CNP0086615.0
OC(=O)CNC(=O)CNC(=O)Cn1c(=O)c2c(cn1)cccc2	CNP0397998.0
c12c(cccc1n(cc2)CCC(=O)N[C@@H](CC(C)C)C(=O)O)Cl	CNP0272852.1
CC(=O)N[C@@H](Cc1ccc(c(c1)c1cc(C[C@H]2C(=O)N[C@@H](C(=O)N2)CC(=O)O)ccc1O)O)C(=O)O	CNP0086801.0
Cc1cc(C)c2c(C(=O)[C@]([C@@H](CC(=O)N)CC(=O)O)(O2)O)c1	CNP0086600.0
COc1c(cc(cc1)c1cc(C(=O)N[C@@H](CCSC)C(=O)O)c2ccccc2n1)OC	CNP0338053.1
COC(=O)c1c(C(=O)c2c(cc(C)cc2O)OC)c(cc(c1)OS(=O)(=O)O)OC	CNP0287934.0
c1cn(c(=O)nc1N)[C@H]1[C@@H]([C@@H]([C@@H](CO[P@@](=O)(O)O[P@@](=O)(O)OCCN)O1)O)O	CNP0191719.1
CSCC[C@@H](C(=O)O)NC(=O)CCn1ccc2cc(ccc12)OCc1ccccc1	CNP0397337.1
Cc1cc(c(cc1O)C(C)C)O[C@H]1[C@@H]([C@H]([C@@H]([C@H](COC(=O)CC(=O)O)O1)O)O)O	CNP0105330.1
C[C@@](CC(=O)O)(CC(=O)OC[C@H]1[C@H]([C@@H]([C@H]([C@@H](Oc2c(cc(/C=C/CO)cc2)OC)O1)O)O)O)O	CNP0184443.1
c1c(c(c(c[n+]1CCCC[C@@H](C(=O)O)N)O)C[C@@H](C(=O)O)N)CC[C@@H](C(=O)[O-])N	CNP0571219.1
OC(=O)CNC(=O)CNC(=O)CCn1ccc2ccc(OCc3ccccc3)cc12	CNP0397498.0
COc1c2ccn(CCC(=O)N[C@@H](CCSC)C(=O)O)c2ccc1	CNP0397164.1
COc1cc(c(/C=C\2/C(=O)c3c(cc(cc3)OCC(=O)N[C@@H](CCSC)C(=O)O)O2)cc1)OC	CNP0223316.1
CC(C)[C@@H](C(=O)N1CCC[C@@H]1C(=O)Nc1c(cccc1)C(=O)O)NC(=O)c1ccc(cc1)O	CNP0265213.0
C[C@](CC(=O)O)(CC(=O)OC[C@@H]1[C@H]([C@H]([C@@H]([C@H](O1)OCc1ccccc1)O)O)O)O	CNP0218833.1
CC(=O)O[C@@H]([C@H](C(=O)O)NC(=O)[C@]1(CC[C@]([C@H]1OC(=O)C)(c1ccccc1)O)N)c1ccccc1	CNP0086634.0
COC(=O)[C@]12[C@@](C(=O)c3c(cc(cc3O)C)O2)([C@@H](C[C@@H]([C@H]1O)N1[C@H](CCC1=O)C(=O)O)O)O	CNP0182861.0
O=C(O)/C=C/C(=O)N[C@@]1(C(=O)Oc2c(OC)c(O)c(O)c(c12)C)C	CNP0086658.0
C/C(=C/CNc1c2c(ncn1)n(cn2)[C@H]1[C@@H]([C@@H]([C@@H](COP(=O)(O)O)O1)O)O)/CO	CNP0237996.2
[P@@](=O)(O[P@@](=O)(OC[C@H]1O[C@H](C[C@@H]1O)n1c2c(c(=O)[nH]cn2)nc1)O)(OP(=O)(O)O)O	CNP0525363.1
O=C(O)c1cc(=O)[nH]c(=O)n1[C@@H]1O[C@H](COP(=O)(O)O)[C@@H](O)[C@H]1O	CNP0216993.1
COC(=O)[C@@]1([C@H](Cc2c1c(=O)c1c(cc(C)cc1o2)O)SC[C@@H](C(=O)O)O)O	CNP0086598.0
C[C@@H]1[C@@H](C[C@H]([C@@H](O1)OCCCCCCCC/C=C/C(=O)O)O)OC(=O)c1c[nH]c2ccccc12	CNP0152103.1
Cc1cc(cc(c1C(=O)OCC[C@@H](C(=O)O)NC(=O)[C@@H](CCC(=O)O)N)O)O	CNP0086659.0
C1[C@H](CN(C=O)c2ccc(cc2)C(=O)N[C@@H](CCC(=O)O)C(=O)O)Nc2c(N1)nc([nH]c2=O)N	CNP0169938.1
C[C@H](CCCC/C=C/C(=O)O)O[C@H]1[C@@H](C[C@H]([C@H](C)O1)OC(=O)c1c[nH]c2c1cccc2)O	CNP0083143.1
C1[C@@H]2CN(C=[N+]2c2c(N1)nc([nH]c2=O)N)c1ccc(cc1)C(=O)N[C@@H](CCC(=O)O)C(=O)[O-]	CNP0525275.1
c1ccc2c(c1)c(c[nH]2)[C@@H]([C@@H](c1c[nH]c2ccccc12)C(=N)C(=O)O)C(=N)C(=O)O	CNP0081866.0
C[C@H]1C2=C([C@@H]([C@H](CC(=O)O)O1)O)C(=O)c1c(c3c(c(c1C2=O)O)[C@@]1([C@H](C)O[C@H]3C[C@H]1O)O)O	CNP0337316.1
Nc1nc(=O)n(cc1)[C@H]1[C@@H]([C@@H]([C@@H](CO[P@@](=O)(O)OP(=O)(O)O)O1)O)O	CNP0313073.1
O([C@@H]1O[C@@H]([C@@H](O)[C@H](O)[C@H]1O)CO)c1cc2occc2c(OC)c1CCC(=O)O	CNP0105408.1
COc1c(cc2[C@H]([C@@H](C)OC(=O)c2c1O)n1c(C[C@H](C(=O)O)[N+](C)(C)C)cnc1S)O	CNP0086626.0
C(CC(=O)N)[C@@H](C(=O)O[C@H]1[C@H](COP(=O)(O)O)O[C@H]([C@@H]1O)n1cnc2c1ncnc2N)N	CNP0082028.1
O=C(O)c1cc(O)c2c(c1)C(=O)c1cc(O)c(c(O)c1C2=O)Cl	CNP0392831.0
c1(CC(=O)N[C@H](Cc2ccccc2)C(=O)O)c2ccccc2[nH]c1	CNP0081883.0
Cc1c(c(c(cc1)C(=O)O[P@](=O)(O)OC[C@@H]1[C@H]([C@H]([C@@H](O1)n1cnc2c1ncnc2N)O)O)N)O	CNP0232894.1
c1nc(c(n1[C@H]1[C@@H]([C@H]([C@H](COP(=O)(O)O)O1)O)O)N)C(=O)N[C@@H](CC(=O)O)C(=O)O	CNP0309247.1
Nc1nc2n(cnc2c(=O)[nH]1)[C@H]1[C@@H]([C@@H]([C@@H](CO[P@](=O)(O)OP(=O)(O)O)O1)O)O	CNP0203475.1
Cc1cn([C@H]2C[C@@H]([C@@H](CO[P@](=O)(O)OP(=O)(O)O)O2)O)c(=O)[nH]c1=O	CNP0393603.1
c1(c2c(c(c(c3ccccc3)cc2O[C@@H]2[C@H]([C@@H]([C@H]([C@H](C(=O)O)O2)O)O)O)OC)O)ccccc1	CNP0145373.1
Nc1nc2NC[C@@H](N(c2c(=O)[nH]1)C=O)CNc1ccc(C(=O)N[C@@H](CCC(=O)O)C(=O)O)cc1	CNP0572525.1
c1c(ccc(c1)O)C[C@@H](C(=O)O)/N=C\C=C/1\C=C(C(=O)O)N[C@@H](C1)C(=O)O	CNP0372100.1
CSc1c2cccc(c2cc2c1C(=O)[C@H](C)[C@](C(=O)O)([C@]2(CCC(C)C)O)O)O	CNP0086602.1
c1c(c(=O)[nH]c(=O)[nH]1)[C@H]1[C@@H]([C@@H]([C@@H](COP(=O)(O)O)O1)O)O	CNP0151239.1
c1c(ccc(c1)O)/C=C/C(=O)O[C@@]1(C[C@H]([C@H]([C@@H](C1)O)O)O)C(=O)O	CNP0087241.1
C[C@H](CCCCCCCCCC(=O)O)O[C@H]1[C@@H](C[C@H]([C@H](C)O1)OC(=O)c1c[nH]c2c1cccc2)O	CNP0083166.1
C[C@@H]1CC[C@]2([C@@H]([C@@]1(C)CCc1cocc1)C[C@@H](C=C2C(=O)O)O)C	CNP0215343.2
c1cc(c(cc1c1c(c(=O)c2c(cc(cc2o1)O)O)OS(=O)(=O)O)OS(=O)(=O)O)O	CNP0309607.0
Nc1nc2NC[C@H]3[N+](=CN(c4ccc(C(=O)N[C@@H](CCC(=O)O)C(=O)O)cc4)C3)c2c(=O)[nH]1	CNP0498726.1
Cc1cc2c(cc1C)n(c1c(c(=O)[nH]c(=O)[nH]1)[nH]2)C[C@@H]([C@@H]([C@@H](COP(=O)(O)O)O)O)O	CNP0082940.1
C1CC(=O)O[C@@H]1Cc1cc(c(c(c1)O[C@H]1[C@@H]([C@H]([C@@H]([C@@H](C(=O)O)O1)O)O)O)O)O	CNP0084789.1
Nc1nc(=O)n(cc1)[C@H]1[C@@H]([C@@H]([C@@H](COP(=O)([O-])[O-])O1)O)O	CNP0194164.2
c1nc2c(c(n1)N)ncn2[C@H]1[C@@H]([C@@H]([C@@H](C[S@+](CC[C@@H](C(=O)O)N)CC(=O)O)O1)O)O	CNP0081793.1
c1nc2c(c(n1)N)ncn2[C@H]1[C@@H]([C@@H]([C@@H](COP(=O)(O)O)O1)OC(=O)[C@H](CCC(=O)O)N)O	CNP0082027.1
n1(c(=O)nc(N)cc1)[C@H]1[C@@H]([C@@H]([C@@H](CO[P@](=O)(O)O[P@](=O)(O)OP(=O)(O)O)O1)O)O	CNP0245776.1
C[C@H]1[C@@H](C[C@H]([C@@H](O1)OCCCCCCC[C@H](CC(=O)O)O)O)OC(=O)c1c[nH]c2ccccc12	CNP0083077.1
Cc1c(CCO[P@@](=O)(O)OP(=O)(O)O)sc([C@@H](C(C)C)O)[n+]1Cc1cnc(C)nc1N	CNP0592230.0
O=S(=O)(O)O/N=C(\S[C@H]1O[C@H](CO)[C@@H](O)[C@H](O)[C@@H]1O)/CCc1ccccc1	CNP0267548.2
O=C(O)C[C@H](C(=O)O)Nc1c2c(ncn1)n(cn2)[C@@H]1O[C@H](COP(=O)(O)O)[C@@H](O)[C@H]1O	CNP0362702.1
COc1cccc2c1c(c[nH]2)C/C(=N/OS(=O)(=O)O)/S[C@@H]1[C@H]([C@@H]([C@H]([C@H](CO)O1)O)O)O	CNP0246718.3
C(=C\1/C=C(C(=O)O)N[C@@H](C1)C(=O)O)/C=N\[C@@H](Cc1cc(=O)oc(c1)C(=O)O)C(=O)O	CNP0255868.1
COn1cc(c2ccccc12)C/C(=N/OS(=O)(=O)O)/S[C@H]1[C@@H]([C@H]([C@@H]([C@@H](CO)O1)O)O)O	CNP0155859.2
Nc1nc2NC[C@H]3N(c2c(=O)[nH]1)CN(c1ccc(C(=O)N[C@@H](CCC(=O)O)C(=O)O)cc1)C3	CNP0586475.1
c1cc(c(cc1c1c(c(=O)c2c(cc(cc2o1)O)O)OS(=O)(=O)O)O)OS(=O)(=O)O	CNP0118924.0
C[C@@]12CC[C@H]([C@@]([C@@H]1C[C@H](C=C2C(=O)O)O)(C)CCc1cocc1)COC(=O)c1ccccc1	CNP0213391.1
c1ccc(cc1)C[C@@H](C(=O)O)NC(=O)Cc1c[nH]c2c1ccc(c2)O	CNP0081780.0
O[C@@H]1[C@H](O[C@H]([C@@H]1O)n1cnc2c1nc[nH]c2=O)COP(=O)(O)O	CNP0230687.1
COc1c(cc(cc1)C[C@H]1CCC(=O)O1)O[C@@H]1[C@H]([C@@H]([C@H]([C@H](C(=O)O)O1)O)O)O	CNP0084760.1
C[C@H](CCCCCC(=O)O)O[C@H]1[C@@H](C[C@H]([C@H](C)O1)OC(=O)c1c[nH]c2c1cccc2)O	CNP0083140.1
NC(=O)c1ncn([C@H]2[C@@H]([C@@H]([C@@H](COP(=O)(O)O)O2)O)O)c1NC=O	CNP0315195.1
c1cc(c(cc1C[C@H](CCC(=O)OCOS(=O)(=O)O)O)O)O	CNP0145588.0
N[C@@H](Cc1ccccc1)C(=O)N[C@@H](Cc1ccccc1)C(=O)O	CNP0348037.1
O=c1ccn([C@@H]2O[C@@H]([C@@H](O)C2)CO[P@@](=O)(O)O[P@](=O)(O)OP(=O)(O)O)c(=O)[nH]1	CNP0155044.1
CN1[C@@H](CNc2ccc(cc2)C(=O)N[C@@H](CCC(=O)O)C(=O)O)CNc2c1c(=O)[nH]c(N)n2	CNP0528472.1
CC(=O)c1c2c(cc(C(=O)N(C)[C@@H](CCC(=O)OC)C(=O)O)n1)c1ccccc1[nH]2	CNP0327687.1
C1[C@@H]([C@@H](CO[P@@](=O)(O)OP(=O)(O)O)O[C@H]1n1cnc2c1ncnc2N)O	CNP0209007.1
C[C@H]([C@@H](C(=O)O)NC(=O)Nc1c2c(ncn1)n(cn2)[C@H]1[C@@H]([C@@H]([C@@H](CO)O1)O)O)O	CNP0082902.1
c1ccc(cc1)C[C@@H](C(=O)NCCCCN)NC(=O)[C@@H]1[C@@H](C(=O)O)O1	CNP0222558.1
CC(C)CC(=O)O[C@@H](c1ccccc1)c1cc(c(C(=O)O)c(=O)[nH]1)O	CNP0192575.0
O[C@@H](CCc1ccccc1)/C=C/[C@@H]1[C@@H](C/C=C\CCCC(=O)O)[C@@H](O)CC1=O	CNP0347250.1
Nc1nc2NCC(=Nc2c(n1)O)CO[P@](=O)(O)OP(=O)(O)O	CNP0544369.0
c1c(c(c(c[n+]1C[C@@H](CC[C@@H](C(=O)[O-])N)O)O)C[C@@H](C(=O)O)N)CC[C@@H](C(=O)O)N	CNP0492298.1
c1cc(c(cc1CCN)O)O[C@H]1[C@@H]([C@H]([C@@H]([C@@H](C(=O)O)O1)O)O)O	CNP0413889.1
c1cc(c(cc1C[C@@H](C(=O)O)NC=O)c1c(ccc(c1)C[C@@H](C(=O)O)NC=O)O)O	CNP0111162.0
c1cc2c(cc1)n(cc2)[C@@H]1[C@@H]([C@H]([C@@H]([C@@H](CO)O1)O)OP(=O)(O)O)O	CNP0082986.1
c1cc(ccc1O)O[C@H]1[C@@H]([C@H]([C@@H]([C@@H](COP(=O)(O)O)O1)O)O)O	CNP0082977.1
O=C1c2c(O)cccc2O[C@@H](c2ccc(OS(=O)(O)O)cc2)C1	CNP0445345.0
O[C@H]1[C@@H](O)[C@@H](O[C@@H]1CO[P@](=O)(O)O[P@](=O)(O)OP(=O)(O)O)n1ccc(=O)[nH]c1=O	CNP0145918.1
C[C@]12CC[C@H]([C@@]([C@H]1CC(=O)C=C2C(=O)O)(C)CCc1cocc1)COC(=O)c1ccccc1	CNP0272114.1
O=C(O)CCC/C=C\C[C@H]1C(=O)C[C@@H](O)[C@@H]1/C=C/[C@@H](O)CCc1ccccc1	CNP0350156.1
C[C@H]1[C@H](C[C@H]([C@@H](O1)OCCCCCCCC[C@H](CC(=O)O)O)O)OC(=O)c1c[nH]c2ccccc12	CNP0125443.1
C[C@H](CCCC(=O)O)O[C@H]1[C@@H](C[C@H]([C@H](C)O1)OC(=O)c1c[nH]c2c1cccc2)O	CNP0396908.1
C[C@@H](C1=C(C(=O)c2ccccc2C1=O)[O-])C1=C(C(=O)c2ccccc2C1=O)[O-]	CNP0550948.0
c1ccc(c(c1)C(=O)O[C@H]1[C@@H]([C@H]([C@@H]([C@@H](CO)O1)O)OP(=O)(O)O)O)N	CNP0082988.1
C[C@H](CCCCCCC/C=C/C(=O)O)O[C@H]1[C@@H](C[C@H]([C@H](C)O1)OC(=O)c1c[nH]c2c1cccc2)O	CNP0083137.1
Nc1ncnc2n(cnc12)[C@H]1C[C@@H]([C@@H](CO[P@](=O)(O)O[P@](=O)(O)OP(=O)(O)O)O1)O	CNP0250640.1
c1cc(c[n+](c1)[C@@H]1[C@@H]([C@@H]([C@@H](COP(=O)(O)O)O1)O)O)C(=O)[O-]	CNP0515354.1
CC(=O)O[P@@](=O)(O)OC[C@@H]1[C@H]([C@H]([C@@H](O1)n1cnc2c1ncnc2N)O)O	CNP0083455.1
Cc1c(cc2CC[C@](C)(CCC(=O)O)Oc2c1C)O[C@H]1[C@@H]([C@H]([C@@H]([C@@H](C(=O)O)O1)O)O)O	CNP0390267.1
c1ccc(cc1)C[C@@H](CCC(=O)O[C@@H]1[C@H]([C@@H]([C@H]([C@H](C(=O)O)O1)O)O)O)O	CNP0316004.1
c1cc(ccc1C[C@@H](C(=O)NCCCCN)NC(=O)[C@@H]1[C@@H](C(=O)O)O1)O	CNP0318473.1
CSCC[C@@H](C(=O)O)NC(=O)[C@H](Cc1ccc(cc1)O)N	CNP0382467.1
Nc1nc2NC[C@@H](N(c2c(=O)[nH]1)C=O)CNc1ccc(cc1)C(=O)N[C@@H](CCC(=O)O)C(=O)O	CNP0572525.2
CC1=C2[C@H]([C@@H]3[C@@H]([C@H](C1)OC(=O)Cc1ccc(cc1)O)C(=C)C(=O)O3)C(=CC2=O)COC(=O)C(=O)O	CNP0131903.1
CC(=O)Nc1c(cc(cc1)O[C@H]1[C@@H]([C@H]([C@@H]([C@H](C(=O)O)O1)O)O)O)OC	CNP0101377.1
CC1(CC(=O)c2c(ccc3c2NC(=O)[C@@]23C[C@@]3(CN4CCC[C@H]4C[C@@H]3C2(C)C)[N+](=O)[O-])O1)C	CNP0602862.1
COc1cc(cc(c1O[C@@H]1[C@H]([C@@H]([C@H]([C@H](C(=O)O)O1)O)O)O)O)C[C@H]1CCC(=O)O1	CNP0084260.1
C[C@H]([C@@H](C(=O)O)NC(=O)[C@H](CCCNC(=N)N)NC(=O)c1cccc(c1O)O)O	CNP0571301.1
C1C(=Nc2c(N1)nc([nH]c2=O)N)[C@@H]([C@@H](COP(=O)(O)O)O)O	CNP0352830.1
Nc1nc(=O)n(cc1)[C@H]1C[C@@H]([C@@H](CO[P@](=O)(O)O[P@@](=O)(O)OP(=O)(O)O)O1)O	CNP0374451.1
c1cc(ccc1CCNC(=O)CC[C@@H](C(=O)O)N)OCc1coc(c1)CN	CNP0130483.1
c1ccc2c(c1)c(c[nH]2)CC(=O)O[C@H]1[C@@H]([C@H]([C@@H]([C@@H](C(=O)O)O1)O)O)O	CNP0084219.1
C[C@H]1[C@@H](C[C@H]([C@@H](O1)OCCCCCC[C@H](CC(=O)O)O)O)OC(=O)c1c[nH]c2ccccc12	CNP0083078.1
C[C@H]1[C@@H]2[C@H](CC(=C3[C@@H]([C@H]2OC1=O)C(=CC3=O)COC(=O)C(=O)O)C)OC(=O)Cc1ccc(cc1)O	CNP0115203.1
N[C@@H](Cc1c[nH]c2ccccc12)C(=O)N[C@@H](Cc1c[nH]c2ccccc12)C(=O)O	CNP0235419.2
COc1c(ccc(c1)C[C@@H]1CCC(=O)O1)O[C@H]1[C@@H]([C@H]([C@H](C(=O)O)O[C@@H]1O)O)O	CNP0084795.1
C1C(=Nc2c(N1)nc([nH]c2=O)N)[C@@H]([C@@H](CO[P@](=O)(O)O[P@](=O)(O)OP(=O)(O)O)O)O	CNP0085582.1
[P@@](=O)(OP(=O)(O)O)(OC[C@H]1O[C@H](C[C@@H]1O)n1c2c(c(=O)[nH]c(n2)N)nc1)O	CNP0359297.1
CCC(=O)O[P@@](=O)(O)OC[C@@H]1[C@H]([C@H]([C@@H](O1)n1cnc2c1ncnc2N)O)O	CNP0083210.1
O[C@H]1[C@@H](O)[C@@H](O[C@@H]1COP(=O)(O)O)n1ccc(=O)[nH]c1=O	CNP0223612.2
C[C@H]1[C@@H](C[C@H]([C@@H](O1)OCCCCCCC(=O)O)O)OC(=O)c1c[nH]c2ccccc12	CNP0083135.1
C1CC(=O)O[C@@H]1Cc1cc(c(c(c1)O)O[C@H]1[C@@H]([C@H]([C@@H]([C@@H](C(=O)O)O1)O)O)O)O	CNP0151236.1
C([C@@H]([C@@H]([C@@H](COP(=O)(O)O)O)O)O)Nc1c(c(=O)[nH]c(n1)N)N	CNP0083411.1
c1ccc(c2c1nc1c(c(c(cc1C(=O)O)O)[C@@H]1Cc3c(C(=O)C1)nc1c(cccc1O)n3)n2)O	CNP0326121.1
c1c(c(=O)[nH]c(=S)n1[C@@H]1[C@H]([C@H]([C@H](COP(=O)(O)O)O1)O)O)CNCC(=O)O	CNP0154424.1
Nc1nc2ncc(nc2c(=O)[nH]1)CNc1ccc(cc1)C(=O)N[C@@H](CCC(=O)O)C(=O)O	CNP0506449.1
C[C@H]1[C@@H](C[C@H]([C@@H](O1)OCCCCCCC/C=C/C(=O)O)O)OC(=O)c1c[nH]c2ccccc12	CNP0400755.1
NC(=O)c1ccc[n+]([C@H]2[C@@H]([C@@H]([C@@H](CO[P@@](=O)([O-])O)O2)O)O)c1	CNP0492107.1
C1CC(=O)O[C@@H]1Cc1cc(c(cc1)O[C@@H]1[C@H]([C@@H]([C@H]([C@H](C(=O)O)O1)O)O)O)O	CNP0084793.1
CC(C)C[C@H](C(=O)O)NC(=O)[C@H]([C@@H](Cc1ccccc1)N)O	CNP0146830.2
Cc1cc2c(cc1C)n(cn2)[C@@H]1[C@@H]([C@H]([C@H](COP(=O)(O)O)O1)O)O	CNP0083606.1
C[C@]12CC[C@H]3c4ccc(cc4CC[C@H]3[C@H]1CCC2=O)O[C@H]1[C@@H]([C@H]([C@@H]([C@@H](C(=O)O)O1)O)O)O	CNP0297667.1
c1nc(c(n1[C@H]1[C@@H]([C@@H]([C@@H](COP(=O)(O)O)O1)O)O)N)C(=O)O	CNP0083524.1
C=C(C(=O)O)O[C@@H]1[C@@H](COP(=O)(O)O)O[C@H]([C@@H]1O)n1ccc(=O)[nH]c1=O	CNP0081871.1
CCC(=O)CC(=O)c1c(cc2c(c1O)C(=O)c1c(C2=O)cccc1O)CC(=O)O	CNP0232929.0
c1nc2c(n1[C@H]1[C@@H]([C@@H]([C@@H](CO[P@](=O)(O)OP(=O)(O)O)O1)O)O)[nH]c(=O)[nH]c2=O	CNP0082962.1
Nc1nc2n(cnc2c(=O)[nH]1)[C@H]1[C@@H]([C@H]2[C@H](CO[P@](=O)(O)O2)O1)O	CNP0569296.1
C[C@H]1[C@@H](C[C@H]([C@@H](O1)OCCCCCCCCC(=O)O)O)OC(=O)c1c[nH]c2ccccc12	CNP0262511.1
C1[C@H]2CN(CN2c2c(N1)nc([nH]c2=O)N)c1ccc(cc1)C(=O)N[C@@H](CCC(=O)O)C(=O)O	CNP0586475.2
CCCCOC(=O)[C@H](CCC(=O)O)NC(=O)c1cc2c(c(C(=O)C)n1)[nH]c1c2cccc1	CNP0252853.1
C1C(=Nc2c(N1)nc([nH]c2=O)N)CNc1cc(c(cc1)C(=O)O)O	CNP0081735.0
c1cc(c[n+](c1)[C@@H]1[C@@H]([C@@H]([C@@H](COP(=O)(O)O)O1)O)O)C(=O)O	CNP0487155.1
C1[C@@H]([C@@H](CO[P@@](=O)(O)OP(=O)(O)O)O[C@H]1n1ccc(nc1=O)N)O	CNP0142861.1
C[C@H](CCCCC(=O)O)O[C@H]1[C@@H](C[C@H]([C@H](C)O1)OC(=O)c1c[nH]c2c1cccc2)O	CNP0129114.1
O=c1c2c(nc[nH]1)n(cn2)[C@H]1O[C@H](CO[P@@](=O)(O)OP(=O)(O)O)[C@H](O)[C@@H]1O	CNP0589857.1
CC[C@@H](C)[C@@H](C(=O)NCCCc1c[nH]c(n1)N)NC(=O)[C@@H]1[C@@H](C(=O)O)O1	CNP0503771.1
c1nc2c(c(n1)N)ncn2[C@H]1[C@@H]([C@@H]([C@@H](CO[P@@](=O)(O)O[Se](=O)(=O)O)O1)O)O	CNP0083675.1
COc1cc(cc(c1O)OC)/C=C/C(=O)O[C@@H]1[C@H]([C@H]([C@@H]([C@@H](C(=O)O)O1)O)O)O	CNP0084225.1
c1cc2c(cc1O)c(=O)oc1c2ccc(c1)O[C@H]1[C@@H]([C@H]([C@@H]([C@H](C(=O)O)O1)O)O)O	CNP0083896.1
C([C@@H]([C@@H]([C@@H](COP(=O)(O)O)O)O)O)Nc1c(c(=O)[nH]c(=O)[nH]1)N	CNP0214552.1
CC(C)Cc1ccc(cc1)[C@H](C)C(=O)O[C@@H]1[C@@H]([C@H]([C@@H]([C@@H](C(=O)O)O1)O)O)O	CNP0084769.1
C1[C@H](CNc2ccc(cc2)C(=O)N[C@@H](CCC(=O)O)C(=O)O)N(c2c(N1)nc([nH]c2=O)N)C=N	CNP0083635.1
c1cc(c(c(c1)O)O[C@H]1[C@@H]([C@H]([C@@H]([C@@H](C(=O)O)O1)O)O)O)O	CNP0195683.1
c1cc(c(cc1O)SC[C@@H](C(=O)NCC(=O)O)NC(=O)CC[C@@H](C(=O)O)N)O	CNP0113173.1
Cc1cn([C@H]2C[C@@H]([C@@H](CO[P@@](=O)(O)O[P@](=O)(O)OP(=O)(O)O)O2)O)c(=O)[nH]c1=O	CNP0415781.1
c1cc(c(cc1Cl)O[C@@H]1[C@H]([C@H]([C@@H]([C@@H](C(=O)O)O1)O)O)O)Oc1c(cc(cc1)Cl)Cl	CNP0084417.1
c1nc2c(c(n1)N)ncn2[C@H]1[C@@H]([C@H]([C@H](COP(=O)(O)O)O1)OC(=O)[C@H](CC(=O)O)N)O	CNP0082032.1
c1cc(c(cc1C[C@H](CCC(=O)O[C@H]1[C@H]([C@@H]([C@@H]([C@@H](C(=O)O)O1)O)O)O)O)O)O	CNP0084796.1
CC(C)[C@@H](C(=O)O)NC(=O)[C@@H](C)NC(=O)C1(CCN(CC1)C(=O)OC(C)(C)C)c1ccccc1	CNP0171270.2
C[C@]12CC[C@@H]3c4ccc(cc4CC[C@@H]3[C@H]1CC[C@@H]2O)O[C@H]1[C@@H]([C@H]([C@@H]([C@@H](C(=O)O)O1)O)O)O	CNP0175579.1
c1c[nH]c2cc(c(cc12)O)O[C@@H]1[C@H]([C@@H]([C@H]([C@@H](C(=O)O)O1)O)O)O	CNP0234355.1
O=c1ccn([C@@H]2O[C@@H]([C@@H](O)C2)CO[P@@](=O)(O)OP(=O)(O)O)c(=O)[nH]1	CNP0319882.1
c1cc(c(c(c1)O)O)C(=O)O[P@](=O)(O)OC[C@@H]1[C@H]([C@H]([C@@H](O1)n1cnc2c1ncnc2N)O)O	CNP0149662.1
O=c1[nH]c2c(c(=O)[nH]1)ncn2[C@@H]1O[C@H](COP(=O)(O)O)[C@@H](O)[C@H]1O	CNP0303546.1
C1[C@@H]([C@@H](COP(=O)(O)O)O[C@H]1n1cc(c(=O)[nH]c1=O)C(=O)O)O	CNP0082139.1
c1ccc2c(c1)[C@@H](C(=O)N2)CC(=O)N[C@@H](CC(=O)O)C(=O)O	CNP0239013.1
COc1cc(cc(c1O)O[C@@H]1[C@H]([C@@H]([C@H]([C@H](C(=O)O)O1)O)O)O)C[C@H]1CCC(=O)O1	CNP0106962.1
C1[C@@H]([C@@H](COP(=O)(O)O)O[C@H]1n1cc(c(=O)[nH]c1=O)CCC[C@H](CO)O)O	CNP0081968.1
c1cc2c(cc1O)oc(=O)c1c2ccc(c1)O[C@H]1[C@@H]([C@H]([C@@H]([C@H](C(=O)O)O1)O)O)O	CNP0243480.1
C[C@@H](C(=O)O[C@@H]1[C@@H](COP(=O)(O)O)O[C@H]([C@@H]1O)n1cnc2c1ncnc2N)N	CNP0082037.1
c1c(cc(c(c1O)O)O)C[C@H](CCC(=O)OCO[C@@H]1[C@@H]([C@H]([C@@H]([C@@H](C(=O)O)O1)O)O)O)O	CNP0124873.1
COc1c2ccn(CC(=O)N3C[C@@H]4C[C@H](C3)c3ccc(c(=O)n3C4)[N+](=O)[O-])c2ccc1	CNP0489838.1
c1nc2c(c(n1)N)ncn2[C@H]1[C@@H]([C@@H]([C@@H](COP(=O)(O)O)O1)OC(=O)[C@H](CS)N)O	CNP0125166.1
C1[C@@H]([C@@H](COP(=O)(O)O)O[C@H]1n1c(c(c(=O)[nH]c1=O)O)O)O	CNP0387700.1
C=C1[C@H](CCc2cocc2)[C@@]2(C)CCC[C@@](C)([C@@H]2C[C@H]1O)C(=O)O	CNP0318074.1
C1CC(=O)O[C@H]1Cc1cc(ccc1)O[C@H]1[C@@H]([C@H]([C@@H]([C@@H](C(=O)O)O1)O)O)O	CNP0109277.1
C1[C@H]([C@H]2[C@H]([C@H]([C@@H](O2)n2ccc(=O)[nH]c2=O)O)O[C@@H]1C(=O)O)OP(=O)(O)O	CNP0081870.1
Nc1nc2NCC(=Nc2c(=O)[nH]1)CNc1ccc(C(=O)N[C@@H](CCC(=O)O)C(=O)O)cc1	CNP0251838.1
c1cn(cc(c1=N)C(=O)O)[C@H]1[C@@H]([C@@H]([C@@H](COP(=O)(O)O)O1)O)O	CNP0234728.1
Nc1nc2n(cnc2c(=O)[nH]1)[C@@H]1C[C@H]([C@H](COP(=O)(O)O)O1)O	CNP0251583.1
C1[C@@H]([C@@H](COP(=O)(O)O)O[C@H]1n1cnc2c1ncnc2NCC(=O)N)O	CNP0082133.1
C([C@@H]1[C@H]([C@H]([C@@H](O1)Nc1c(c(=O)[nH]c(=O)[nH]1)N)O)O)OP(=O)(O)O	CNP0085573.1
O=C(c1ccc2OCC(=O)Nc2c1)N1C[C@@H]2C[C@H](C1)c1ccc(c(=O)n1C2)[N+](=O)[O-]	CNP0531683.1
C1[C@@H]([C@@H]([C@@H](C[C@]1(C(=O)O)O)OC(=O)/C=C\c1cc(c(cc1)O)O)O)O	CNP0148557.18
O=C(O)c1cc2O[C@@H]3[C@H](c2c2c1nc1c(c(O)ccc1)n2)Cc1c([C@H]3O)nc2c(cccc2O)n1	CNP0366339.1
CC[C@@H](C)[C@@H](C(=O)O)NC(=O)Cc1c(C)c2cc3c(c(C)c2oc1=O)occ3c1ccc(cc1)Cl	CNP0383060.1
c12c(C)c3c(c(co3)C)cc1c(c(CC(=O)N[C@@H](Cc1c[nH]c3ccc(cc13)O)C(=O)O)c(=O)o2)C	CNP0121484.0
C1[C@@H]([C@@H]([C@@H](C(=O)O)N1)CC(=O)O)c1ccc(C(=O)O)[nH]c1=O	CNP0554789.1
COc1ccc(cc1)c1cc(=O)oc2c(C)c(ccc12)OCC(=O)N[C@@H](Cc1ccccc1)C(=O)O	CNP0368800.1
COc1c(ccc(c1)[C@@H]([C@H](CO)Oc1c(cc(cc1)C(=O)O)OC)O)O	CNP0126044.1
Nc1ncnc2n(cnc12)[C@H]1[C@@H]([C@@H]([C@@H](COP(=O)(O)O)O1)OP(=O)(O)O)O	CNP0238170.1
Nc1ncnc2n(cnc12)[C@H]1[C@@H]([C@@H]([C@@H](CO[P@@](=O)(O)OS(=O)(=O)O)O1)O)O	CNP0359455.1
C([C@@H](C(=O)O[C@@H]1[C@@H](COP(=O)(O)O)O[C@H]([C@@H]1O)n1cnc2c1ncnc2N)N)C(=O)N	CNP0082035.1
C[C@H]1[C@@H](C[C@H]([C@@H](O1)OCCCCC(=O)O)O)OC(=O)c1c[nH]c2ccccc12	CNP0156609.1
c1(c2ccc(cc2)OC)cc(=O)oc2cc(ccc12)O[C@H](C)C(=O)NC[C@@H]1CC[C@@H](CC1)C(=O)O	CNP0329169.1
c1c(cc(cc1O)O)C[C@H](CCC(=O)O[C@H]1[C@H]([C@@H]([C@@H]([C@@H](C(=O)O)O1)O)O)O)O	CNP0084799.1
Cc1c(C)[n+](c([C@H](CC(=O)O)c2cc(c(cc2)OC)OC)n1Cc1cc2c(cc1)OCO2)O	CNP0574096.0
c1(CC(=O)N[C@@H](CCSC)C(=O)O)c(=O)oc2c(cc3c(c2)oc(C)c3c2ccccc2)c1C	CNP0382813.1
COc1ccc2c(ccn2CC(=O)N[C@H](CCCNC(=O)N)C(=O)O)c1	CNP0367716.1
CCCCCN1CC(=O)N2[C@@H](Cc3c([C@@H]2c2ccc(cc2)[N+](=O)[O-])[nH]c2ccccc32)C1=O	CNP0512473.1
C[C@@H]1[C@H]([C@H]([C@H](C(=O)O)O[C@H]1Oc1c(cc(cc1)C(=O)O)OC)O)O	CNP0084257.1
Nc1nc2n(cnc2c(=O)[nH]1)[C@H]1[C@@H]([C@@H]([C@@H](COP(=O)(O)O)O1)O)O	CNP0554285.1
C[C@@H]1C2=C(C[C@@H](CC(=O)O)O1)C(=O)c1c(C2=O)c(ccc1)O	CNP0253487.2
Cn1c2c(cn1)c(c1c(c3c(cc(cc3o1)O)O)n2)c1cc(c(cc1)OCC(=O)O)OC	CNP0169091.0
OC(=O)CCCCN1C(=S)S/C(=C\N2C[C@@H]3C[C@H](C2)c2cccc(=O)n2C3)/C1=O	CNP0393464.1
C[Se+](CC[C@@H](C(=O)O)N)C[C@@H]1[C@H]([C@H]([C@@H](O1)n1cnc2c1ncnc2N)O)O	CNP0083668.1
O=c1ccn([C@@H]2O[C@H](CO[P@@](=O)(O)OP(=O)(O)O)[C@@H](O)[C@H]2O)c(=O)[nH]1	CNP0273645.1
C1[C@@H](C[C@@](C[C@H]1O)(C(=O)O)OC(=O)/C=C/c1cc(c(cc1)O)O)O	CNP0085473.1
CC(=O)c1c(c(C)c(c2c1OC1=CC(=O)/C(=C(\C)/Nc3c(cc(cc3)O)C(=O)O)/C(=O)[C@]21C)O)O	CNP0348612.1
c12c(C)c3c(c(c(C)o3)c3ccccc3)cc1c(c(CCC(=O)N[C@@H](CSC)C(=O)O)c(=O)o2)C	CNP0383709.1
c1(CC(=O)N[C@@H](CSC)C(=O)O)c(=O)oc2c(cc3c(c2)occ3c2ccccc2)c1C	CNP0384463.1
c12c(C)c3c(c(c(C)o3)c3ccccc3)cc1c(c(CC(=O)N[C@@H](CCSC)C(=O)O)c(=O)o2)C	CNP0325261.1
Cn1c(c[nH]c2c1c(=O)[nH]c(n2)N)CNc1ccc(cc1)C(=O)N[C@@H](CCC(=O)O)C(=O)O	CNP0092475.1
CCCCOC(=O)CC[C@@H](C(=O)O)NC(=O)c1cc2c(c(C(=O)C)n1)[nH]c1c2cccc1	CNP0258186.1
Cc1c(Cc2ccccc2)c(=O)oc2c3CCC(C)(C)Oc3cc(c12)OCC(=O)NCC(=O)O	CNP0392407.0
c12c(C)c3c(c(c(C)o3)c3ccccc3)cc1c(c(CCC(=O)N1CCC(CC1)C(=O)O)c(=O)o2)C	CNP0194764.0
COc1ccc(cc1)c1ccc(=O)n(CC(=O)N2C[C@H]3C[C@@H](C2)c2ccc(c(=O)n2C3)[N+](=O)[O-])n1	CNP0598714.1
C1C[C@@H](C(=O)O)N(C1)C(=O)c1cc(ccc1)n1c2c(c3ccccc3c1=O)C(=O)c1ccccc21	CNP0129561.0
c1ccc(c(c1)C(=O)O)N[C@H]1[C@@H]([C@@H]([C@H](COP(=O)(O)O)O1)O)O	CNP0359380.1
C([C@H]1[C@H]([C@H]([C@@H](Nc2c(c(nc(n2)N)O)N)O1)O)O)OP(=O)(O)O	CNP0508717.1
Cc1c2c(c3c(c(=O)o2)CCCC3)ccc1OCC(=O)N1CCC(CC1)(C(=O)O)c1ccccc1	CNP0384741.0
CC1([C@H](C(=O)O)N2[C@@H]([C@H](C2=O)NC(=O)C2(CCC2)c2ccccc2OC)S1)C	CNP0443272.0
CC[C@H](C)[C@H](C(=O)O)NC(=O)CNC(=O)CCc1c(C)c2cc3c(c(C)c2oc1=O)oc(C)c3C	CNP0271487.1
COc1ccc(CN2C(=O)N[C@@H](CC(=O)N3C[C@H]4C[C@@H](C3)c3ccc(c(=O)n3C4)[N+](=O)[O-])C2=O)cc1	CNP0509998.1
Cc1c(CC(=O)N2CCC[C@H]2C(=O)O)c(=O)oc2cc3c(CCC4(CCCCC4)O3)cc12	CNP0338590.1
c12c(C)c3c(c(c(C)o3)c3ccccc3)cc1c(c(CCC(=O)N[C@@H](C(C)C)C(=O)O)c(=O)o2)C	CNP0382168.1
Cc1cc(c2c(C)c(CC(=O)N[C@@H](Cc3c[nH]c4ccccc34)C(=O)O)c(=O)oc2c1)O	CNP0301061.1
c1(CC(=O)NCC(=O)N[C@@H](C(C)C)C(=O)O)c(=O)oc2c(cc3c(c2)occ3c2ccccc2)c1C	CNP0383967.1
c12c(C)c3c(c(c(C)o3)c3ccccc3)cc1c(c(CCC(=O)N[C@@H](CC(C)C)C(=O)O)c(=O)o2)C	CNP0211460.1
CC(C)C[C@@H](C(=O)N[C@@H](Cc1ccccc1)C(=O)O)NC(=O)N1[C@@H](C(C)C)C(=O)Nc2c1cccc2	CNP0335071.1
c12c(C)c3c(c4c(CCCC4)o3)cc1c(c(CC(=O)NCC(=O)N[C@@H](C(C)C)C(=O)O)c(=O)o2)C	CNP0179256.1
c1(=O)c2ccccc2c2c(cc(cc2)OCC(=O)N[C@H](CCCNC(=O)N)C(=O)O)o1	CNP0295422.1
COc1ccc2c(c(cn2C(C)C)C(=O)N2C[C@@H]3C[C@H](C2)c2ccc(c(=O)n2C3)[N+](=O)[O-])c1	CNP0565628.1
c12c(C)c3c(c(co3)C(C)(C)C)cc1c(c(CCC(=O)N[C@@H](CCCNC(=O)N)C(=O)O)c(=O)o2)C	CNP0382237.1
CSC[C@@H](C(=O)O)NC(=O)Cc1c(C)c2cc3c(c(C)c2oc1=O)occ3c1ccc(cc1)Cl	CNP0385754.1
c12c(C)c3c(c(c(C)o3)c3ccccc3)cc1c(c(CC(=O)N1CCC(CC1)C(=O)O)c(=O)o2)C	CNP0383395.0
c12c(C)c3c(c(c(C)o3)c3ccccc3)cc1c(c(CC(=O)N[C@@H]([C@H](C)CC)C(=O)O)c(=O)o2)C	CNP0383036.1
c1(CC(=O)N[C@H](CCSC)C(=O)O)c(=O)oc2c(cc3c(c2)occ3c2ccccc2)c1C	CNP0591221.1
COCCn1cc(CCC(=O)N2C[C@@H]3C[C@H](C2)c2ccc(c(=O)n2C3)[N+](=O)[O-])c2ccccc12	CNP0512109.1
c12c(C)c3c(c(co3)c3ccc(cc3)Cl)cc1c(c(CC(=O)N1CCC(CC1)C(=O)O)c(=O)o2)C	CNP0382602.0
Cc1c2cc(c(cc2oc(=O)c1CCC(=O)N[C@@H](CC(C)C)C(=O)O)O)Cl	CNP0210184.1
c12c(c(ccc1C(=O)/C(=C\c1ccc(cc1OC)OC)/O2)O)[C@H](CC(=O)O)c1ccc2c(cccn2)c1	CNP0412975.0
COc1ccc(cc1)c1cc(=O)oc2c(C)c(ccc12)OCC(=O)NCC(=O)O	CNP0407069.0
N[C@@H](Cc1c[nH]c2ccccc12)C(=O)N1CC[C@@](CC1)(C(=O)O)c1ccccc1	CNP0383224.1
COCCn1ccc2cc(ccc12)C(=O)N1C[C@@H]2C[C@H](C1)c1ccc(c(=O)n1C2)[N+](=O)[O-]	CNP0590892.1
Cc1c(CC(=O)Nc2nc(CC(=O)O)cs2)c(=O)oc2cc3c(CCC(C)(C)O3)cc12	CNP0319711.0
c12c(C)c3c(c(c(C)o3)c3ccccc3)cc1c(c(CC(=O)N[C@@H](CC(C)C)C(=O)O)c(=O)o2)C	CNP0382747.1
CC1(C)CCc2c3c(c(cc(=O)o3)c3ccccc3)c(cc2O1)OCC(=O)N1CCC[C@H]1C(=O)O	CNP0393229.1
c12c(C)c3c(c(co3)c3ccc(cc3)Cl)cc1c(c(CC(=O)N[C@@H](C(C)C)C(=O)O)c(=O)o2)C	CNP0294648.1
Nc1nc2n(cnc2c(=O)[nH]1)[C@H]1[C@@H]([C@@H]([C@@H](CO[P@@](=O)(O)[O-])O1)O)O	CNP0554285.2
CC(C)[C@@H](C(=O)O)NC(=O)CNC(=O)COc1c2c(C)c(Cc3ccccc3)c(=O)oc2cc(C)c1	CNP0382079.1
COc1c(c2c(cc1)c1c(c3ccccc3C1=O)n(c1cc3c(cc1)[nH]c(CCC(=O)O)n3)c2=O)OC	CNP0212389.0
O=C(CCCc1c[nH]c2ccccc12)N1C[C@H]2C[C@@H](C1)c1ccc(c(=O)n1C2)[N+](=O)[O-]	CNP0503229.1
COc1c(cc2CN(CCc2c1)C(=O)N[C@@H](C)C(=O)O)OC	CNP0393196.1
C[C@H]1CCC(=C(C)C)[C@H](CCC(=O)[O-])[C@@]1(C)COc1ccc2ccc(=O)oc2c1	CNP0230811.2
c12c(C)c3c(c(c(C)o3)c3ccccc3)cc1c(c(CCC(=O)NCCCCCC(=O)O)c(=O)o2)C	CNP0121373.0
COc1c(c2c(cc1)[C@H](OC2=O)N1[C@@H](CCC1=O)C(=O)N[C@H](Cc1ccccc1)C(=O)O)OC	CNP0383678.1
OC(=O)Cc1c(oc2c1c(=O)oc1ccccc21)c1ccc(cc1)Cl	CNP0261743.0
c1(CC(=O)N[C@@H](CSC)C(=O)O)c(=O)oc2c(cc3c(c2)oc(C)c3c2ccccc2)c1C	CNP0384046.1
Cc1c(c2cc3c(cc2o1)oc(=O)c(CCC(=O)NCC(=O)NCC(=O)O)c3C)c1ccccc1	CNP0131551.0
c12c(C)c3c(c(co3)C(C)(C)C)cc1c(c(CC(=O)NCCCCCC(=O)O)c(=O)o2)C	CNP0111402.0
Cc1cc(=O)oc2cc(ccc12)OCC(=O)NCC(=O)NCCC(=O)O	CNP0395723.0
Cc1c(CC(=O)N[C@@H](Cc2c[nH]c3ccccc23)C(=O)O)c(=O)oc2cc3c(CCC(C)(C)O3)cc12	CNP0281316.1
COc1ccc(cc1)c1c(c[nH]n1)C(=O)N1C[C@@H]2C[C@H](C1)c1ccc(c(=O)n1C2)[N+](=O)[O-]	CNP0563615.1
Cc1cc(=O)oc2c3CCC(C)(C)Oc3cc(c12)OCC(=O)Nc1nc(CC(=O)O)cs1	CNP0235378.0
c1(c2ccccc2)cc(=O)oc2cc(ccc12)OCC(=O)N[C@@H](Cc1c[nH]c2ccc(cc12)O)C(=O)O	CNP0385278.1
Cc1c(C)c2ccc(c(C)c2oc1=O)OCC(=O)N1CCC(CC1)C(=O)O	CNP0323852.0
COc1c(c2c(cc1)c1c(c3ccccc3C1=O)n(c1ccc(cc1)CCC(=O)O)c2=O)OC	CNP0193059.0
CSCC[C@@H](C(=O)O)NC(=O)Cn1ccc2cc(ccc12)Br	CNP0395570.1
COc1cc(c(/C=C/2\C(=O)c3c(cc(cc3)OCC(=O)N[C@H](C)C(=O)O)O2)cc1OC)OC	CNP0571701.1
Cc1c2ccc(c(c2oc(=O)c1CC(=O)NC[C@H](CC(=O)O)c1ccc(cc1)Cl)O)O	CNP0127338.1
CC(C)[C@@H](C(=O)N[C@@H](C)C(=O)O)NC(=O)N1[C@H](C(C)C)C(=O)Nc2c1cccc2	CNP0481154.1
COc1c2c(C)c(CC(=O)N3CCC[C@H]3C(=O)O)c(=O)oc2cc(C)c1	CNP0346240.1
N1(c2ccccc2C(=O)O)C(=O)[C@H]2N([C@@H](c3ccc(cc3)C(C)C)c3[nH]c4c(c3C2)cccc4)C1=O	CNP0114997.1
Cc1c2c(c3c(c(=O)o2)CCCC3)ccc1OCC(=O)N[C@H](Cc1c[nH]c2ccccc12)C(=O)O	CNP0380374.1
CC[C@@H](C)[C@@H](C(=O)O)NC(=O)CCc1c(C)c2ccc(c(C)c2oc1=O)OC	CNP0380394.1
c12cc3c(cc1oc(C)c2c1ccccc1)oc(=O)c(CCC(=O)N[C@@H]([C@H](C)CC)C(=O)O)c3C	CNP0282626.1
COc1cc2c(cc1)[nH]cc2CCNC(=O)CNC(=O)CSS(=O)(=O)O	CNP0473574.0
Cc1c(C)c2ccc(cc2oc1=O)OCC(=O)NC[C@@H]1CC[C@@H](CC1)C(=O)O	CNP0382815.1
c12c(C)c3c(c(c(C)o3)c3ccccc3)cc1c(c(CC(=O)N[C@@H](C)C(=O)O)c(=O)o2)C	CNP0192624.1
COc1cc2c(c(cc(=O)o2)C)cc1CCC(=O)N1C[C@H]2C[C@@H](C1)Cn1c2ccc(c1=O)[N+](=O)[O-]	CNP0552144.1
CSC[C@@H](C(=O)O)NC(=O)Cc1c(C)c2cc3c(c(C)c2oc1=O)oc1c3CCCC1	CNP0178135.1
CC[C@@H](C)[C@@H](C(=O)O)NC(=O)CNC(=O)Cc1c(C)c2cc3c(c(C)c2oc1=O)oc1c3CCCC1	CNP0278206.1
Cc1c2c(c3c(c(=O)o2)CCCC3)ccc1OCC(=O)N[C@@H](CSCc1ccccc1)C(=O)O	CNP0382233.1
COc1cc2c(cc1OC)CC(=O)N(CC(=O)N1C[C@H]3C[C@@H](C1)c1ccc(c(=O)n1C3)[N+](=O)[O-])C=C2	CNP0602807.1
COc1c(cc(cc1)[C@@H]1c2c(CCN1C(=O)N[C@@H](C(C)C)C(=O)O)cc(c(c2)OC)OC)OC	CNP0330213.1
CCOCCCN1CC(=O)N2[C@@H](Cc3c([C@H]2c2cc(ccc2)[N+](=O)[O-])[nH]c2ccccc32)C1=O	CNP0553798.1
O[C@@H]1[C@H](O[C@H]([C@@H]1O)n1cnc2c(NCc3ccccc3)ncnc12)COP(=O)(O)O	CNP0333010.1
CCn1cc(C(=O)NCCCCCC(=O)O)c(=O)c2cc3c(cc12)OCO3	CNP0197021.0
COc1c(cc2c(C)c(CC(=O)N[C@@H](CCCNC(=O)N)C(=O)O)c(=O)oc2c1)Cl	CNP0383222.1
OC(=O)[C@@H](Cc1c[nH]c2ccccc12)NC(=O)[C@@H]1CS[C@H]2c3c(C(=O)N12)cccc3	CNP0581157.2
c12c(C)c3c(c(c(C)o3)c3ccccc3)cc1c(c(CC(=O)NCC(=O)O)c(=O)o2)C	CNP0382788.0
COc1ccc(cc1)c1cc(=O)oc2c(C)c(ccc12)OCC(=O)N[C@@H](CCCNC(=O)N)C(=O)O	CNP0325402.1
c12c(C)c(ccc1c(C)c(c(=O)o2)Cc1ccccc1)OCC(=O)NC[C@@H]1CC[C@H](CC1)C(=O)O	CNP0383722.1
c1(CC(=O)N2CCC[C@H]2C(=O)O)c(=O)oc2c(c3c(c(C)c2)c(co3)C)c1C	CNP0317559.1
c12c(C)c3c(c(co3)c3ccc(cc3)Cl)cc1c(c(CC(=O)N1CCC[C@H]1C(=O)O)c(=O)o2)C	CNP0384162.1
COc1ccc2c(ccn2CC(=O)N[C@@H](Cc2c[nH]c3ccccc23)C(=O)O)c1	CNP0275887.1
CCn1cc(C(=O)NCC(=O)O)c(=O)c2cc3c(cc12)OCO3	CNP0326750.0
Cc1cc2c(c(c(c(=O)o2)CC(=O)N2CCC[C@H](C2)C(=O)O)C)c(c1)OCC(=C)C	CNP0392283.1
N1(c2ccccc2C(=O)O)C(=O)[C@H]2N([C@@H](c3cccc(C)c3)c3[nH]c4c(c3C2)cccc4)C1=O	CNP0105315.1
c12c(C)c3c(c4c(CCCC4)o3)cc1c(c(CC(=O)N1CCC[C@H]1C(=O)O)c(=O)o2)C	CNP0115995.1
COc1c(cc2c(C)c(CC(=O)N[C@@H](C(C)C)C(=O)O)c(=O)oc2c1)OC	CNP0383870.1
c1(C)c(CC(=O)N[C@@H](CC(C)C)C(=O)O)c(=O)oc2cc(c3c(coc3c12)C)C	CNP0595542.1
CCCCc1cc(=O)oc2cc(ccc12)OCC(=O)NCCC(=O)O	CNP0384141.0
Cc1c(C)c2c(cc3c(c(c(c(=O)o3)CC(=O)N[C@@H](CSCc3ccccc3)C(=O)O)C)c2)o1	CNP0415143.1
c12c(C)c(ccc1c(C)c(c(=O)o2)CCC(=O)N[C@@H](Cc1ccc(cc1)O)C(=O)O)O	CNP0377778.1
OC(=O)CNC(=O)COc1ccc2c(oc(=O)c3ccccc23)c1	CNP0383346.0
Nc1nc(=O)n(cc1)[C@H]1[C@@H]([C@@H]([C@@H](CO[P@](=O)(O)[O-])O1)O)O	CNP0194164.3
COc1c(cc2c(C)c(CC(=O)N3CCC(CC3)C(=O)O)c(=O)oc2c1)Cl	CNP0383449.0
c1(=O)c2c(c3c(cc(cc3)O[C@@H](C)C(=O)N[C@@H](C(C)C)C(=O)O)o1)CCCC2	CNP0412044.1
CCCCCCc1c(C)c2ccc(c(C)c2oc1=O)OCC(=O)NCC(=O)NCC(=O)O	CNP0353367.0
CC(C)OCCCN1CC(=O)N2[C@@H](Cc3c([C@@H]2c2ccc(cc2)[N+](=O)[O-])[nH]c2ccccc32)C1=O	CNP0594724.1
CCCc1cc(=O)oc2c3CCC(C)(C)Oc3cc(c12)OCC(=O)N[C@@H](C)C(=O)O	CNP0392143.1
Cc1c2c(c(c(c(=O)o2)CC(=O)NCCCC(=O)O)C)cc2c1occ2c1ccc(cc1)Cl	CNP0394426.0
OC(=O)[C@H](Cc1ccccc1)NC(=O)[C@H](Cc1ccccc1)n1c(=O)[nH]c2ccccc2c1=O	CNP0388489.1
COc1c(cc2c(C)c(CC(=O)N[C@@H](Cc3ccccc3)C(=O)O)c(=O)oc2c1)OC	CNP0383673.1
COc1c(cc2c(C)c(CC(=O)N[C@@H](C)C(=O)O)c(=O)oc2c1)OC	CNP0383391.1
Cc1cc(c2c(C)c(CC(=O)N3CCC(CC3)(C(=O)O)c3ccccc3)c(=O)oc2c1)O	CNP0147804.0
CCCCc1cc(=O)oc2cc(ccc12)OCC(=O)NCCCC(=O)O	CNP0384018.0
CCCc1cc(=O)oc2cc(ccc12)OCC(=O)N[C@@H](CC(=O)O)C(=O)O	CNP0180154.1
CC[C@H](C)[C@@H](C(=O)O)NC(=O)N1C[C@H]2C[C@@H](C1)c1cccc(=O)n1C2	CNP0306101.1
CC(C)[C@H](C(=O)O)NC(=O)CNC(=O)COc1ccc2c3c(CCC3)c(=O)oc2c1	CNP0134989.1
COc1c2c(C)c(CC(=O)N[C@@H](CSCc3ccccc3)C(=O)O)c(=O)oc2cc(C)c1	CNP0383358.1
COc1c(cc(cc1)c1nc(CC(=O)N[C@@H](C(C)C)C(=O)O)cs1)OC	CNP0152979.1
c1(=O)c2ccccc2c2c(cc(cc2)OCC(=O)N[C@@H](C(C)C)C(=O)O)o1	CNP0383023.1
COc1ccc(cc1)C1(CN2C(=O)N[C@@H](CCC(=O)O)C2=O)CCOCC1	CNP0260727.1
COc1c(cc(cc1)[C@@H]1c2c(CCN1C(=O)N[C@@H](CC(C)C)C(=O)O)cc(c(c2)OC)OC)OC	CNP0133102.1
c1(CC(=O)NCC(=O)N[C@@H](C(C)C)C(=O)O)c(=O)oc2c(cc(c(c2)O)Cl)c1C	CNP0180135.1
COc1cc(c2c(C)c(CC(=O)NCC(=O)N[C@@H](C(C)C)C(=O)O)c(=O)oc2c1)OC	CNP0184188.1
c1(c(C)oc2c(ccc(c2)OCC(=O)N[C@@H](CCSC)C(=O)O)c1=O)Oc1ccccc1	CNP0164947.1
CC[C@@H](C)[C@@H](C(=O)O)NC(=O)CNC(=O)Cc1c(C)c2ccc(cc2oc1=O)OC	CNP0159103.1
Cn1c(cc2ccccc12)C(=O)N1C[C@H]2C[C@@H](C1)c1ccc(c(=O)n1C2)[N+](=O)[O-]	CNP0538618.1
CC[C@@H](C)[C@@H](C(=O)O)NC(=O)CNC(=O)Cc1c(C)c2cc3c(cc2oc1=O)occ3C	CNP0250821.1
c12c(C)c(ccc1c1ccccc1c(=O)o2)OCC(=O)NCC(=O)N[C@@H](C(C)C)C(=O)O	CNP0383099.1
COc1c2c(C)c(CC(=O)N[C@H](CC(C)C)C(=O)O)c(=O)oc2c2CCC(C)(C)Oc2c1	CNP0394076.1
c1(CCC(=O)NCC(=O)O)c(=O)oc2c(cc3c(c2)OC(CC3)(C)C)c1C	CNP0257165.0
COc1ccc2c(C)c(CCC(=O)NCCC(=O)O)c(=O)oc2c1C	CNP0360959.0
C[C@@H](C(=O)O)NC(=O)[C@H](C)NC(=O)[C@H](Cc1ccccc1)n1c(=O)[nH]c2ccccc2c1=O	CNP0275235.1
CCCc1cc(=O)oc2cc(C)cc(c12)OCC(=O)N[C@@H](CCSC)C(=O)O	CNP0383531.1
c12c(C)c(ccc1c1ccccc1c(=O)o2)OCC(=O)N[C@@H]([C@H](C)CC)C(=O)O	CNP0283620.1
CN(CC(=O)O)C(=O)CCc1c(C)c2cc3c(cc2oc1=O)oc(C)c3C	CNP0368878.0
c12c(C)c3c(c(co3)C(C)(C)C)cc1c(c(CCC(=O)NCCC(=O)O)c(=O)o2)C	CNP0228068.0
c12c(cc(c3c(c(C)oc13)C)C)oc(=O)c(CC(=O)N[C@@H](CCCNC(=O)N)C(=O)O)c2C	CNP0391506.1
c1(CC(=O)N[C@@H]([C@H](C)CC)C(=O)O)c(=O)oc2c(cc3c(c2)occ3C(C)(C)C)c1C	CNP0549602.1
COc1c2c(C)c(CC(=O)N[C@@H](CSC)C(=O)O)c(=O)oc2cc(C)c1	CNP0383143.1
COc1c(cc2CN(CCc2c1)C(=O)NCCC(=O)O)OC	CNP0392238.0
CC[C@@H](C)[C@@H](C(=O)O)NC(=O)Cc1c(C)c2c(cc(C)cc2oc1=O)O	CNP0333240.1
OC(=O)CNC(=O)CNC(=O)Cc1cc(=O)oc2cc(O)ccc12	CNP0123361.0
c1(CC(=O)N2CCC(CC2)(c2ccccc2)C(=O)O)c(=O)oc2c(cc(c(c2)O)Cl)c1C	CNP0220594.0
Cc1c(c2cc3c(cc2o1)oc(=O)c(CC(=O)NCC(=O)NCC(=O)O)c3C)c1ccccc1	CNP0383381.0
c12c(C)c3c(c(c(C)o3)c3ccccc3)cc1c(c(CC(=O)NCCCC(=O)O)c(=O)o2)C	CNP0245100.0
Cc1coc2c1cc1c(C)c(CCC(=O)NCC3(CC(=O)O)CCCCC3)c(=O)oc1c2	CNP0315941.0
c12c(C)c3c(c4c(CCCC4)o3)cc1c(c(CCC(=O)NCC(=O)O)c(=O)o2)C	CNP0177544.0
[truncated: 12,170 more rows]
