# Supplementary material for: Pharmacophore- and QSAR-guided discovery of natural product inhibitors targeting dehydrosqualene synthase in Staphylococcus aureus
Source: PLoS One. 2026 Apr 29;21(4):e0345620. doi: 10.1371/journal.pone.0345620 (PMC13127956; doi:10.1371/journal.pone.0345620)
Supplement: S5 Table — (XLSX) [file pone.0345620.s005.xlsx]

## Sheet: Hoja1
S5 Table. QSAR Model Validation Results
Variable	Coeff.	Std. coeff.	Std. err.	(+/-) Co. int. 95%	p-value
Intercept	6.7117		0.4774	0.9929	0
AETA_eta_B:(MORDRED)	95.8573	0.589	11.5569	24.0339	0
NDLIB22	-0.199	-0.2781	0.0501	0.1042	0.0006
N_O_3A	-0.9159	-0.6237	0.1052	0.2187	0
Fitting criteria
R2: 0.8997		R2adj: 0.8854		R2-R2adj: 0.0143		LOF:
Kxx: 0.1061		Delta K: 0.2690		RMSE tr: 0.4556		MAE tr: 0.3710
RSS tr: 5.1893		CCC tr: 0.9472		s: 0.4971		F: 62.8062
Internal validation criteria
Q2loo: 0.8562		R2-Q2loo: 0.0435		RMSE cv: 0.5456		MAE cv: 0.4428
PRESS cv: 7.4406		CCC cv: 0.9250
Q2LMO: 0.8352		R2Yscr: 0.1218		Q2Yscr: -0.2594		RMSE AV Yscr: 1.3465
External validation criteria
RMSE ext: 0.4802		MAE ext: 0.4343		PRESS ext: 1.8445		R2ext: 0.8865
Q2-F1: 0.8683		Q2-F2: 0.8677		Q2-F3: 0.8886		CCC ext: 0.9273
r2m aver.: 0.8145		r2m delta: 0.1074
Predictions by LOO:
Exp(x) vs. Pred(y): R2: 0.8573	R'2o: 0.8436	k': 0.9967	Clos': 0.0160	r'2m: 0.7568
Pred(x) vs. Exp(y): R2: 0.8573	R2o: 0.8565	k: 0.9966	Clos: 0.0010	r2m: 0.8321
External predictions by model equation:
Exp(x) vs. Pred(y): R2: 0.8865	R'2o: 0.8664	k': 0.9683	Clos': 0.0227	r'2m: 0.7608
Pred(x) vs. Exp(y): R2: 0.8865	R2o: 0.8861	k: 1.0280	Clos: 0.0005	r2m: 0.8682
Binding BD Code	Status	Exp. endpoint	Pred. by model eq.	Pred.Mod.Eq.Res.	Pred. LOO	Pred. LOO Res.	HAT i/i (h*=0.4800)	Std.Pred.Mod.Eq. Res.	Std.Pred.LOO Res.
BDBM50031845	Training	9.7	8.7326	-0.9674	8.515	-1.185	0.1836	-2.1538	-2.6382
BDBM50292847	Training	9.3	9.4771	0.1771	9.539	0.239	0.2589	0.4138	0.5584
BDBM50049236	Training	8.82	8.2311	-0.5889	8.1641	-0.6559	0.1022	-1.2503	-1.3926
BDBM50049222	Training	8.3	8.0398	-0.2602	8.0126	-0.2874	0.0944	-0.5501	-0.6075
BDBM50292848	Training	8.3	8.7757	0.4757	8.8657	0.5657	0.1591	1.0435	1.241
BDBM50049231	Training	8.22	8.6032	0.3832	8.6712	0.4512	0.1506	0.8365	0.9848
BDBM50268509	Training	7.52	7.1334	-0.3866	7.1082	-0.4118	0.0611	-0.8027	-0.8549
BDBM50626064	Training	6.87	7.6562	0.7862	7.978	1.108	0.2904	1.8776	2.6461
BDBM50268512	Training	6.66	6.8305	0.1705	6.9203	0.2603	0.3451	0.4237	0.6471
BDBM50388398	Training	6.44	6.1725	-0.2675	6.1134	-0.3266	0.1812	-0.5946	-0.7262
BDBM50388906	Training	6.35	5.6197	-0.7303	5.5518	-0.7982	0.0851	-1.536	-1.6788
BDBM50268565	Training	6.09	5.4704	-0.6196	5.4151	-0.6749	0.0819	-1.3008	-1.4168
BDBM50268564	Training	6.09	5.865	-0.225	5.838	-0.252	0.1074	-0.479	-0.5366
BDBM50268566	Training	6.04	6.1762	0.1362	6.1896	0.1496	0.0896	0.2871	0.3153
BDBM50268625	Training	6.02	6.0818	0.0618	6.0895	0.0695	0.1101	0.1319	0.1482
BDBM50460685	Training	5.9	6.0771	0.1771	6.1009	0.2009	0.1183	0.3794	0.4303
BDBM50388397	Training	5.82	5.6868	-0.1332	5.6068	-0.2132	0.3755	-0.339	-0.5428
BDBM50268626	Training	5.82	5.7648	-0.0552	5.7593	-0.0607	0.0907	-0.1164	-0.128
BDBM50268627	Training	5.39	5.6139	0.2239	5.6345	0.2445	0.0843	0.4707	0.514
BDBM50460683	Training	5.28	5.539	0.259	5.638	0.358	0.2766	0.6125	0.8467
BDBM50268628	Training	5.28	5.506	0.226	5.5267	0.2467	0.0838	0.475	0.5185
BDBM50460688	Training	5.08	5.6933	0.6133	5.7741	0.6941	0.1165	1.3125	1.4856
BDBM50460689	Training	4.8	5.747	0.947	5.914	1.114	0.1499	2.0661	2.4305
BDBM50460691	Training	4.7	4.4731	-0.2269	4.4382	-0.2618	0.1333	-0.4902	-0.5657
BDBM50460690	Training	4.7	4.5237	-0.1763	4.4584	-0.2416	0.2704	-0.4151	-0.5689
BDBM50388903	Excluded
BDBM50268629	Excluded
BDBM50292846	Test	9	8.7326	-0.2674	-	-	0.1836	-0.5954	-0.5954
BDBM50268510	Test	7.4	6.8756	-0.5244	-	-	0.1113	-1.119	-1.119
BDBM50268511	Test	7.15	6.9326	-0.2174	-	-	0.0579	-0.4506	-0.4506
BDBM50268562	Test	6.49	5.7809	-0.7091	-	-	0.1811	-1.5763	-1.5763
BDBM50268563	Test	6.49	6.1614	-0.3286	-	-	0.1281	-0.7078	-0.7078
BDBM50460686	Test	5.16	5.4181	0.2581	-	-	0.1048	0.5487	0.5487
BDBM50460684	Test	5.1	5.8963	0.7963	-	-	0.1038	1.6921	1.6921
BDBM50460687	Test	4.85	4.4767	-0.3733	-	-	0.1427	-0.8111	-0.8111
