# Supplementary material for: Pharmacophore- and QSAR-guided discovery of natural product inhibitors targeting dehydrosqualene synthase in Staphylococcus aureus
Source: PLoS One. 2026 Apr 29;21(4):e0345620. doi: 10.1371/journal.pone.0345620 (PMC13127956; doi:10.1371/journal.pone.0345620)
Supplement: S6 Table — (XLSX) [file pone.0345620.s006.xlsx]

## Sheet: Hoja1
S6 Table. Predicted Activity of Compounds Falling Within the Applicability Domain and Activity Range
COCONUT Code	Predicted pKi
CNP0260941.1	9.471
CNP0460023.0	9.4531
CNP0203663.1	9.4353
CNP0605304.0	9.4172
CNP0420418.0	9.3602
CNP0309607.0	9.3577
CNP0347498.5	9.3402
CNP0347498.2	9.3336
CNP0143044.0	9.3063
CNP0494307.0	9.2945
CNP0470813.0	9.2653
CNP0172427.2	9.2543
CNP0209131.0	9.2528
CNP0297408.1	9.2507
CNP0333305.2	9.2413
CNP0539062.1	9.2402
CNP0347498.3	9.2248
CNP0300470.1	9.2198
CNP0600068.1	9.2022
CNP0271042.4	9.1527
CNP0109568.2	9.1341
CNP0259351.2	9.1334
CNP0113060.1	9.1057
CNP0577687.1	9.1024
CNP0271042.1	9.0896
CNP0253816.4	9.0807
CNP0593231.1	9.0804
CNP0477679.0	9.0793
CNP0339358.2	9.0761
CNP0353630.0	9.0738
CNP0572040.0	9.0728
CNP0170071.1	9.0698
CNP0438672.2	9.053
CNP0359090.0	9.0523
CNP0333305.3	9.0449
CNP0005585.2	9.041
CNP0109568.1	9.0408
CNP0120982.2	9.0321
CNP0259351.1	9.0319
CNP0005585.4	9.0272
CNP0271042.3	9.0251
CNP0583492.0	9.0236
CNP0347546.3	9.0229
CNP0447917.3	9.0107
CNP0499479.1	9.0085
CNP0172427.1	9.0072
CNP0224661.0	9.0042
CNP0274041.6	8.9994
CNP0518452.1	8.9958
CNP0518145.1	8.9932
CNP0240288.8	8.9886
CNP0471668.0	8.9865
CNP0243608.1	8.9796
CNP0347546.9	8.9766
CNP0017609.0	8.9759
CNP0319358.0	8.9552
CNP0514933.0	8.9494
CNP0353891.1	8.9465
CNP0268263.0	8.9417
CNP0498018.1	8.9415
CNP0021829.0	8.9362
CNP0452055.1	8.9323
CNP0324935.1	8.9294
CNP0331717.0	8.9245
CNP0259218.0	8.9236
CNP0347498.1	8.9223
CNP0347546.13	8.9185
CNP0457969.1	8.9156
CNP0339084.1	8.9152
CNP0279959.0	8.9123
CNP0086602.1	8.9087
CNP0272335.1	8.9086
CNP0182166.0	8.9067
CNP0147116.1	8.9042
CNP0438672.3	8.9004
CNP0481913.0	8.8949
CNP0457969.2	8.892
CNP0148557.16	8.8814
CNP0122750.0	8.867
CNP0396631.0	8.865
CNP0207379.0	8.8605
CNP0218884.4	8.8604
CNP0295036.1	8.8577
CNP0550235.0	8.8573
CNP0196495.1	8.8531
CNP0347546.11	8.8508
CNP0428182.1	8.8473
CNP0562389.1	8.8447
CNP0237761.2	8.8436
CNP0472700.0	8.8418
CNP0438672.4	8.8399
CNP0071368.0	8.8385
CNP0341316.1	8.8327
CNP0109437.1	8.8318
CNP0438672.1	8.8281
CNP0244954.0	8.8248
CNP0206774.1	8.8235
CNP0240288.1	8.8173
CNP0240288.5	8.8173
CNP0124863.0	8.8153
CNP0140201.4	8.8132
CNP0137587.1	8.8103
CNP0156313.1	8.8086
CNP0565938.0	8.8054
CNP0010362.1	8.8049
CNP0237761.3	8.7986
CNP0397301.2	8.7975
CNP0314882.0	8.7969
CNP0148557.23	8.7942
CNP0021830.0	8.7923
CNP0347498.4	8.7921
CNP0198516.0	8.7893
CNP0573810.1	8.7892
CNP0148557.18	8.7889
CNP0565201.1	8.7886
CNP0148557.24	8.7865
CNP0148557.27	8.7865
CNP0148557.31	8.7861
CNP0278664.1	8.7835
CNP0137587.2	8.7761
CNP0286688.0	8.7756
CNP0299030.2	8.775
CNP0017682.0	8.771
CNP0454250.0	8.7675
CNP0148557.4	8.7664
CNP0496369.1	8.7552
CNP0274447.1	8.7542
CNP0148557.14	8.7524
CNP0190199.8	8.7515
CNP0148557.7	8.7473
CNP0370787.3	8.7448
CNP0125391.2	8.7429
CNP0148557.5	8.7425
CNP0337316.2	8.7392
CNP0388349.0	8.7369
CNP0274041.3	8.7367
CNP0278664.2	8.7359
CNP0580023.0	8.7226
CNP0252971.0	8.7207
CNP0470921.1	8.7197
CNP0148557.28	8.7178
CNP0338069.1	8.7166
CNP0118666.0	8.7147
CNP0347546.8	8.7141
CNP0347546.6	8.7097
CNP0140201.1	8.7091
CNP0339084.2	8.7034
CNP0218884.2	8.7024
CNP0558990.0	8.6996
CNP0218884.5	8.6978
CNP0405784.0	8.6972
CNP0451581.0	8.696
CNP0351000.0	8.6913
CNP0463976.3	8.6884
CNP0137334.0	8.6864
CNP0240288.4	8.6773
CNP0240288.7	8.6773
CNP0120327.1	8.6755
CNP0457722.0	8.6754
CNP0120982.1	8.6743
CNP0190199.9	8.6728
CNP0156516.1	8.6728
CNP0537892.0	8.6702
CNP0167047.1	8.6654
CNP0165875.1	8.6637
CNP0122713.1	8.6626
CNP0190199.1	8.6609
CNP0215883.11	8.6599
CNP0274041.1	8.6598
CNP0174072.7	8.6561
CNP0245419.0	8.6546
CNP0137587.4	8.6545
CNP0463976.4	8.652
CNP0253816.1	8.6489
CNP0339358.1	8.6456
CNP0353755.0	8.6412
CNP0392831.0	8.6385
CNP0259307.2	8.6371
CNP0311455.0	8.6336
CNP0215883.7	8.6324
CNP0104852.0	8.6316
CNP0357556.1	8.6315
CNP0189156.1	8.6294
CNP0370787.4	8.6286
CNP0136641.2	8.628
CNP0383209.0	8.6277
CNP0463976.2	8.6263
CNP0216541.1	8.6262
CNP0058745.0	8.6256
CNP0148557.2	8.6251
CNP0216541.2	8.6217
CNP0087241.1	8.6211
CNP0321607.1	8.6194
CNP0233462.0	8.6187
CNP0160543.1	8.6175
CNP0215883.2	8.6161
CNP0113187.2	8.6126
CNP0307391.1	8.6081
CNP0472592.1	8.6064
CNP0232682.1	8.6024
CNP0368158.9	8.6022
CNP0195114.1	8.5989
CNP0114905.1	8.5952
CNP0369952.2	8.5916
CNP0333305.1	8.5889
CNP0329921.1	8.5839
CNP0148557.8	8.5833
CNP0105778.1	8.5809
CNP0215883.3	8.5807
CNP0215883.6	8.5807
CNP0190199.6	8.5807
CNP0287969.1	8.5796
CNP0257919.1	8.5788
CNP0286789.1	8.5773
CNP0233419.5	8.5732
CNP0139798.0	8.5723
CNP0190199.4	8.5723
CNP0218884.6	8.5721
CNP0425467.0	8.5703
CNP0159082.0	8.5665
CNP0218833.9	8.5629
CNP0197855.1	8.5628
CNP0352828.0	8.5621
CNP0469355.0	8.5606
CNP0130396.0	8.5604
CNP0287934.0	8.56
CNP0447917.1	8.5552
CNP0174072.3	8.5515
CNP0124873.1	8.5501
CNP0162881.1	8.5499
CNP0190199.2	8.5485
CNP0299030.1	8.545
CNP0174072.6	8.5437
CNP0215883.9	8.5415
CNP0118047.1	8.5404
CNP0176616.2	8.5379
CNP0170071.2	8.5378
CNP0236218.1	8.537
CNP0111836.1	8.5368
CNP0159648.0	8.5363
CNP0176616.1	8.5361
CNP0430004.1	8.5345
CNP0354896.1	8.5343
CNP0578411.1	8.5326
CNP0548236.1	8.5304
CNP0218884.7	8.5285
CNP0246507.0	8.5241
CNP0084257.1	8.524
CNP0328020.1	8.5229
CNP0159380.3	8.5218
CNP0508343.0	8.5207
CNP0210431.1	8.5193
CNP0236089.1	8.5178
CNP0148557.26	8.5162
CNP0324886.0	8.5155
CNP0390267.1	8.515
CNP0532593.1	8.5145
CNP0516999.1	8.5143
CNP0103940.1	8.5129
CNP0265496.2	8.5122
CNP0148823.2	8.5114
CNP0140908.1	8.5077
CNP0552325.1	8.5076
CNP0337316.1	8.5073
CNP0424504.1	8.5043
CNP0211699.1	8.5037
CNP0504242.1	8.5003
CNP0485217.1	8.4984
CNP0162881.5	8.4983
CNP0145588.0	8.4965
CNP0092909.0	8.4956
CNP0271042.2	8.4953
CNP0371357.1	8.4952
CNP0122256.0	8.4941
CNP0232682.2	8.4913
CNP0447917.4	8.4897
CNP0148557.6	8.4895
CNP0222916.1	8.4881
CNP0002435.1	8.4851
CNP0001343.1	8.4839
CNP0160812.1	8.4837
CNP0148557.30	8.4836
CNP0390461.0	8.4826
CNP0592230.0	8.4818
CNP0450941.1	8.478
CNP0104952.1	8.4774
CNP0544369.0	8.4753
CNP0129307.3	8.4747
CNP0308640.0	8.4736
CNP0478190.4	8.4714
CNP0600588.0	8.47
CNP0071850.0	8.4695
CNP0463823.1	8.4687
CNP0132951.0	8.4679
CNP0113230.1	8.4667
CNP0289320.0	8.4657
CNP0570064.0	8.4653
CNP0240288.2	8.4632
CNP0240288.3	8.4632
CNP0240288.9	8.4632
CNP0420443.1	8.4617
CNP0190199.5	8.4583
CNP0470600.0	8.4581
CNP0187766.5	8.455
CNP0132111.0	8.4531
CNP0085473.1	8.452
CNP0341679.1	8.4509
CNP0083190.1	8.4501
CNP0223383.0	8.4491
CNP0198983.1	8.449
CNP0176616.3	8.448
CNP0274041.4	8.4455
CNP0216408.1	8.4434
CNP0471294.1	8.4426
CNP0471294.2	8.4426
CNP0374814.1	8.4419
CNP0445277.5	8.4408
CNP0190199.7	8.4404
CNP0087379.4	8.439
CNP0368158.1	8.4384
CNP0368158.6	8.4384
CNP0444825.0	8.4367
CNP0421881.1	8.4363
CNP0182002.1	8.4325
CNP0148823.1	8.4324
CNP0120327.3	8.43
CNP0167680.1	8.4296
CNP0242401.0	8.4291
CNP0153541.0	8.4257
CNP0551606.1	8.4251
CNP0372125.0	8.4203
CNP0478190.3	8.4159
CNP0052677.1	8.4137
CNP0258575.2	8.4115
CNP0105330.1	8.4108
CNP0564315.1	8.4106
CNP0347455.0	8.4096
CNP0482059.0	8.4088
CNP0304016.1	8.4064
CNP0443062.1	8.406
CNP0113187.1	8.4041
CNP0264810.0	8.4039
CNP0454928.0	8.4038
CNP0220801.1	8.4022
CNP0082977.1	8.4016
CNP0253816.2	8.4013
CNP0230774.1	8.4002
CNP0286622.1	8.3998
CNP0244320.1	8.3997
CNP0182002.2	8.3995
CNP0472685.0	8.3991
CNP0588210.2	8.3983
CNP0154850.0	8.3963
CNP0426051.1	8.396
CNP0473885.2	8.3953
CNP0344377.0	8.3944
CNP0370849.0	8.3937
CNP0401742.0	8.3929
CNP0276465.0	8.3923
CNP0247710.0	8.3921
CNP0323723.1	8.3902
CNP0268374.1	8.3878
CNP0495106.0	8.3854
CNP0156790.1	8.3845
CNP0278892.1	8.3814
CNP0180163.1	8.3786
CNP0016631.1	8.3769
CNP0447917.2	8.3767
CNP0527288.0	8.3765
CNP0172180.1	8.3748
CNP0467649.0	8.3737
CNP0347546.7	8.3706
CNP0131568.0	8.3697
CNP0528195.1	8.3695
CNP0595177.0	8.3685
CNP0303845.2	8.3681
CNP0170071.3	8.3662
CNP0234692.1	8.3656
CNP0154035.1	8.363
CNP0105296.1	8.3625
CNP0322451.1	8.3617
CNP0144424.0	8.3605
CNP0295746.1	8.3597
CNP0132028.2	8.3593
CNP0187766.2	8.3591
CNP0274041.2	8.3591
CNP0603729.0	8.3582
CNP0187766.3	8.3573
CNP0392138.3	8.3552
CNP0087379.3	8.355
CNP0573887.1	8.353
CNP0357811.1	8.3521
CNP0505744.0	8.3514
CNP0510004.2	8.3477
CNP0129307.2	8.3469
CNP0585202.1	8.3457
CNP0369952.1	8.3415
CNP0148557.11	8.3411
CNP0591896.0	8.3403
CNP0129307.4	8.3397
CNP0194436.3	8.3374
CNP0135135.2	8.3361
CNP0272495.1	8.3347
CNP0125391.1	8.3345
CNP0036829.0	8.3332
CNP0445754.2	8.3331
CNP0606447.0	8.3331
CNP0403023.1	8.3304
CNP0248393.1	8.3289
CNP0174485.0	8.3284
CNP0151236.1	8.3283
CNP0495199.0	8.3266
CNP0478190.1	8.3248
CNP0262255.0	8.3237
CNP0403023.2	8.3224
CNP0347546.10	8.3218
CNP0250640.2	8.3212
CNP0130461.0	8.321
CNP0152065.0	8.3197
CNP0174072.5	8.319
CNP0392138.1	8.3175
CNP0566336.0	8.3172
CNP0510738.0	8.3163
CNP0162906.2	8.3156
CNP0162906.4	8.3156
CNP0303845.1	8.3137
CNP0226250.1	8.3134
CNP0148062.7	8.3133
CNP0234692.2	8.3109
CNP0377032.1	8.3062
CNP0487474.1	8.3056
CNP0598761.0	8.3054
CNP0021880.2	8.3046
CNP0021838.1	8.304
CNP0221708.2	8.3018
CNP0132028.1	8.3016
CNP0159380.4	8.3011
CNP0129307.5	8.3009
CNP0192685.0	8.3008
CNP0167137.0	8.3006
CNP0449126.2	8.2951
CNP0426871.1	8.2946
CNP0237761.1	8.2941
CNP0268374.2	8.2938
CNP0238696.0	8.2917
CNP0190199.11	8.2915
CNP0291145.2	8.2891
CNP0471911.0	8.2888
CNP0229879.2	8.2887
CNP0195750.1	8.2884
CNP0272238.1	8.285
CNP0367641.0	8.2849
CNP0283069.1	8.2836
CNP0347546.1	8.2832
CNP0377439.1	8.2822
CNP0403023.3	8.2822
CNP0380934.0	8.2804
CNP0071473.0	8.2788
CNP0210808.1	8.2785
CNP0230774.3	8.2756
CNP0392138.2	8.275
CNP0218833.2	8.2746
CNP0218833.1	8.2746
CNP0331064.2	8.2741
CNP0404204.2	8.2738
CNP0303920.0	8.2725
CNP0105517.1	8.272
CNP0188091.1	8.2714
CNP0164774.1	8.2708
CNP0477444.2	8.2678
CNP0498906.0	8.2662
CNP0474617.0	8.2653
CNP0156790.2	8.2643
CNP0248655.1	8.2619
CNP0283069.2	8.2619
CNP0016781.1	8.261
CNP0497470.1	8.2604
CNP0153886.1	8.2602
CNP0332829.1	8.259
CNP0489266.1	8.2583
CNP0244462.1	8.2581
CNP0428885.1	8.2567
CNP0369058.2	8.2551
CNP0420523.1	8.255
CNP0567887.1	8.2537
CNP0332829.2	8.2534
CNP0148062.1	8.253
CNP0588923.2	8.2521
CNP0540084.1	8.2512
CNP0354234.0	8.251
CNP0148062.6	8.2507
CNP0233092.2	8.2506
CNP0218833.4	8.2503
CNP0485279.0	8.2495
CNP0270712.0	8.2494
CNP0145655.0	8.2482
CNP0162881.4	8.2469
CNP0387246.1	8.2443
CNP0588210.1	8.2443
CNP0342250.1	8.244
CNP0471741.1	8.2428
CNP0420936.1	8.2426
CNP0445277.6	8.2424
CNP0147852.0	8.2412
CNP0176059.1	8.2402
CNP0176597.0	8.2399
CNP0143002.0	8.239
CNP0535123.1	8.2365
CNP0502519.0	8.2353
CNP0261770.3	8.2343
CNP0353452.0	8.2337
CNP0233092.1	8.2336
CNP0187766.4	8.2335
CNP0463976.1	8.2334
CNP0355535.1	8.2304
CNP0358088.0	8.2303
CNP0190224.4	8.227
CNP0322571.1	8.2265
CNP0487616.0	8.226
CNP0281101.6	8.2247
CNP0559770.1	8.2244
CNP0055859.0	8.2214
CNP0326074.0	8.2204
CNP0348042.0	8.2196
CNP0250640.3	8.2187
CNP0250640.1	8.2187
CNP0353894.2	8.2185
CNP0276331.0	8.2157
CNP0328381.0	8.2134
CNP0589103.0	8.2123
CNP0445754.1	8.2111
CNP0347546.5	8.2084
CNP0174072.2	8.2084
CNP0215883.8	8.2062
CNP0150281.1	8.2062
CNP0263661.4	8.205
CNP0133283.1	8.2048
CNP0317472.0	8.2041
CNP0104802.1	8.2021
CNP0109153.0	8.2018
CNP0206627.0	8.2002
CNP0247433.0	8.1993
CNP0274992.1	8.1982
CNP0305196.1	8.1979
CNP0587286.1	8.1977
CNP0552325.2	8.1973
CNP0191074.2	8.1966
CNP0230774.8	8.195
CNP0008045.1	8.1946
CNP0018020.1	8.1945
CNP0589906.1	8.1944
CNP0147570.0	8.1943
CNP0100082.2	8.1936
CNP0215343.4	8.1934
CNP0215343.6	8.1934
CNP0445277.2	8.1919
CNP0337646.3	8.1908
CNP0218833.6	8.1908
CNP0438332.4	8.1897
CNP0139751.1	8.1883
CNP0115443.0	8.1878
CNP0060553.0	8.1866
CNP0174072.4	8.1859
CNP0481633.0	8.1828
CNP0347546.2	8.1823
CNP0135679.1	8.1818
CNP0260320.1	8.1816
CNP0296799.1	8.1814
CNP0127949.0	8.1812
CNP0286797.2	8.181
CNP0350964.1	8.1806
CNP0295656.1	8.1806
CNP0204231.0	8.1764
CNP0476746.0	8.1757
CNP0425176.1	8.1735
CNP0257837.1	8.1724
CNP0084799.1	8.1724
CNP0262936.1	8.1714
CNP0086626.0	8.1701
CNP0230774.10	8.1689
CNP0439051.2	8.1679
CNP0439051.8	8.1679
CNP0084817.1	8.1665
CNP0230774.6	8.1659
CNP0311716.3	8.1654
CNP0085582.1	8.1653
CNP0430233.1	8.1651
CNP0240191.3	8.1638
CNP0413942.1	8.1636
CNP0343768.1	8.1624
CNP0354765.0	8.1604
CNP0566746.1	8.1559
CNP0306181.1	8.1559
CNP0324725.1	8.1556
CNP0253487.2	8.1555
CNP0404204.3	8.1548
CNP0309407.1	8.1535
CNP0187766.1	8.1519
CNP0529374.1	8.1509
CNP0500604.0	8.1497
CNP0436858.1	8.1487
CNP0398390.1	8.1472
CNP0040512.1	8.1428
CNP0426443.1	8.1397
CNP0099235.1	8.1379
CNP0306340.4	8.1366
CNP0233499.1	8.1363
CNP0238540.2	8.1359
CNP0230773.1	8.1358
CNP0343558.1	8.1356
CNP0111672.0	8.1352
CNP0240767.0	8.1349
CNP0157826.1	8.1345
CNP0331828.1	8.1331
CNP0073277.2	8.1324
CNP0494750.1	8.1302
CNP0471065.1	8.129
CNP0261770.8	8.1288
CNP0220983.1	8.1285
CNP0465033.0	8.1279
CNP0125104.1	8.1274
CNP0194436.1	8.1269
CNP0288727.1	8.1256
CNP0263661.6	8.1246
CNP0340358.0	8.1242
CNP0517770.1	8.1237
CNP0517770.2	8.1237
CNP0215883.10	8.1216
CNP0215883.12	8.1216
CNP0445754.3	8.1209
CNP0306358.1	8.1205
CNP0569443.0	8.1203
CNP0455021.1	8.1192
CNP0587286.2	8.1179
CNP0433307.0	8.1153
CNP0135819.2	8.1143
CNP0109437.2	8.1137
CNP0215883.4	8.112
CNP0194436.2	8.1119
CNP0501167.0	8.1112
CNP0183128.0	8.1087
CNP0143191.1	8.1085
CNP0218884.1	8.1085
CNP0450345.0	8.1075
CNP0311716.1	8.1071
CNP0493601.1	8.1051
CNP0224952.1	8.1046
CNP0527839.1	8.1022
CNP0002866.0	8.1017
CNP0272495.2	8.101
CNP0256196.1	8.0998
CNP0234355.1	8.099
CNP0162881.3	8.0989
CNP0256758.1	8.0987
CNP0021880.1	8.0921
CNP0146126.1	8.0909
CNP0520100.1	8.0894
CNP0436358.1	8.0893
CNP0274041.5	8.0891
CNP0234344.1	8.0891
CNP0174072.1	8.0872
CNP0173343.1	8.0867
CNP0087379.5	8.0858
CNP0445737.1	8.0856
CNP0438332.3	8.0854
CNP0434955.0	8.0853
CNP0445754.4	8.0839
CNP0204140.1	8.0834
CNP0245776.4	8.0833
CNP0410630.1	8.0818
CNP0569966.1	8.0812
CNP0205953.0	8.081
CNP0350528.3	8.0804
CNP0165015.0	8.0801
CNP0317259.1	8.0793
CNP0512288.0	8.079
CNP0438332.2	8.078
CNP0170132.1	8.0765
CNP0449126.4	8.0764
CNP0449126.1	8.0762
CNP0084793.1	8.0749
CNP0203885.1	8.074
CNP0565520.1	8.0718
CNP0302407.1	8.071
CNP0442293.1	8.0709
CNP0426983.1	8.0706
CNP0267159.0	8.0681
CNP0111217.2	8.068
CNP0449126.3	8.0677
CNP0259307.1	8.0677
CNP0119551.0	8.0672
CNP0539035.0	8.0668
CNP0180063.0	8.0668
CNP0303965.2	8.0655
CNP0268374.3	8.0646
CNP0291145.1	8.0644
CNP0439051.4	8.064
CNP0352949.1	8.064
CNP0578535.1	8.0635
CNP0584331.1	8.0628
CNP0230774.2	8.0624
CNP0188135.5	8.0611
CNP0080926.1	8.0606
CNP0426807.1	8.0603
CNP0234287.1	8.0602
CNP0112284.1	8.0586
CNP0369058.1	8.0551
CNP0234692.4	8.0539
CNP0237407.1	8.0538
CNP0079338.1	8.0537
CNP0100621.0	8.0532
CNP0080965.1	8.051
CNP0125104.2	8.051
CNP0550837.1	8.0505
CNP0581659.0	8.0503
CNP0081324.1	8.0498
CNP0084796.1	8.0488
CNP0003530.1	8.0485
CNP0306788.0	8.0483
CNP0192153.0	8.0476
CNP0229879.1	8.0475
CNP0218884.3	8.0466
CNP0182241.2	8.0449
CNP0306340.2	8.0448
CNP0243527.2	8.0441
CNP0245744.1	8.0425
CNP0162176.2	8.0409
CNP0262234.1	8.0404
CNP0120458.1	8.0396
CNP0567432.0	8.0391
CNP0370787.2	8.0387
CNP0239558.1	8.0381
CNP0157374.1	8.0367
CNP0337316.8	8.0364
CNP0178915.0	8.0348
CNP0256196.2	8.0342
CNP0323224.0	8.0335
CNP0411989.1	8.0318
CNP0135135.1	8.0278
CNP0238030.3	8.0275
CNP0297688.1	8.0268
CNP0234692.3	8.0263
CNP0148062.5	8.026
CNP0541869.2	8.0259
CNP0301662.1	8.0257
CNP0322879.0	8.0212
CNP0567326.1	8.017
CNP0556128.1	8.0162
CNP0385368.0	8.0149
CNP0197876.1	8.0141
CNP0195683.1	8.0132
CNP0092003.0	8.0126
CNP0120458.2	8.0114
CNP0296917.1	8.0107
CNP0536137.1	8.0102
CNP0502070.1	8.0082
CNP0105226.0	8.0065
CNP0443976.0	8.0063
CNP0318074.2	8.0063
CNP0218833.10	8.0055
CNP0111836.2	8.0051
CNP0131952.3	8.0042
CNP0390876.1	8.002
CNP0191074.1	8
CNP0365025.1	7.9986
CNP0535919.1	7.9984
CNP0268853.1	7.9978
CNP0287564.0	7.9975
CNP0317868.1	7.9969
CNP0285169.1	7.9962
CNP0471848.1	7.9958
CNP0337316.4	7.9944
CNP0255821.0	7.9944
CNP0253986.3	7.9925
CNP0087379.1	7.9922
CNP0175579.3	7.991
CNP0438332.1	7.9901
CNP0083863.0	7.9888
CNP0157290.1	7.9887
CNP0162906.3	7.9878
CNP0203926.1	7.9862
CNP0564353.1	7.9861
CNP0353193.0	7.9849
CNP0178218.1	7.9847
CNP0175630.0	7.9826
CNP0449716.0	7.9812
CNP0337991.1	7.981
CNP0483126.1	7.9808
CNP0107536.1	7.9804
CNP0348615.0	7.9797
CNP0331299.1	7.9786
CNP0170024.1	7.9776
CNP0301511.1	7.9776
CNP0167530.0	7.9764
CNP0230447.0	7.976
CNP0592588.1	7.9745
CNP0368158.4	7.9745
CNP0137484.1	7.9741
CNP0209004.1	7.9719
CNP0191941.0	7.9717
CNP0303965.3	7.9715
CNP0397409.3	7.9714
CNP0590198.1	7.9713
CNP0446308.2	7.9704
CNP0307266.0	7.9687
CNP0086598.0	7.9675
CNP0148557.3	7.9673
CNP0148557.10	7.9673
CNP0554702.1	7.9673
CNP0082298.2	7.9672
CNP0439051.6	7.9665
CNP0435559.2	7.9633
CNP0377032.2	7.9631
CNP0230774.7	7.9631
CNP0477444.1	7.9627
CNP0248982.1	7.9623
CNP0318074.1	7.9619
CNP0204140.3	7.9616
CNP0319234.0	7.9606
CNP0118906.1	7.9601
CNP0439051.7	7.9595
CNP0250343.1	7.9592
CNP0446308.3	7.9577
CNP0524558.0	7.9562
CNP0021861.1	7.955
CNP0316001.1	7.9547
CNP0465726.1	7.9514
CNP0210744.2	7.9492
CNP0215343.3	7.949
CNP0359101.1	7.9486
CNP0254595.1	7.9475
CNP0261770.10	7.9471
CNP0595581.0	7.9466
CNP0222622.1	7.9466
CNP0262234.2	7.9463
CNP0189156.2	7.9436
CNP0217737.2	7.9423
CNP0342420.1	7.9413
CNP0242800.1	7.9412
CNP0119041.1	7.94
CNP0182270.2	7.9392
CNP0573313.0	7.939
CNP0558607.2	7.9384
CNP0501553.1	7.9369
CNP0253487.1	7.9368
CNP0242268.0	7.9365
CNP0002868.1	7.9364
CNP0493601.3	7.9364
CNP0216105.1	7.9358
CNP0238030.4	7.934
CNP0257498.2	7.9326
CNP0278520.2	7.9318
CNP0341715.0	7.9311
CNP0133729.1	7.9309
CNP0215343.2	7.9305
CNP0230913.1	7.9298
CNP0232929.0	7.9278
CNP0261329.1	7.9275
CNP0337316.7	7.927
CNP0184443.1	7.9264
CNP0340104.0	7.9238
CNP0148557.1	7.9235
CNP0516163.1	7.9229
CNP0406372.0	7.9225
CNP0005585.1	7.9223
CNP0005585.3	7.9223
CNP0021860.1	7.9223
CNP0562134.0	7.922
CNP0231405.1	7.922
CNP0135165.2	7.921
CNP0203512.1	7.9207
CNP0023869.1	7.9206
CNP0304433.1	7.9201
CNP0489251.1	7.9198
CNP0197876.3	7.9168
CNP0225088.0	7.9165
CNP0201448.1	7.9143
CNP0162881.6	7.913
CNP0238030.2	7.9115
CNP0123138.0	7.9113
CNP0505498.0	7.9096
CNP0350841.0	7.909
CNP0535822.0	7.9085
CNP0251633.1	7.9082
CNP0304475.0	7.9055
CNP0169044.1	7.9045
CNP0192607.3	7.9036
CNP0244040.0	7.9027
CNP0541869.3	7.9025
CNP0168540.2	7.9018
CNP0087492.1	7.901
CNP0481511.1	7.8991
CNP0309085.1	7.8979
CNP0168083.1	7.8976
CNP0021859.1	7.8972
CNP0085728.0	7.8958
CNP0284221.2	7.8953
CNP0238540.1	7.8951
CNP0003060.0	7.8941
CNP0442474.0	7.8931
CNP0430805.1	7.8924
CNP0027962.1	7.8916
CNP0331064.1	7.888
CNP0299564.1	7.8877
CNP0167903.1	7.8875
CNP0086615.0	7.8863
CNP0343684.0	7.8852
CNP0329901.1	7.8847
CNP0238170.2	7.8828
CNP0175455.1	7.8818
CNP0258752.1	7.8815
CNP0562174.0	7.8809
CNP0218833.11	7.8807
CNP0111217.1	7.8801
CNP0260257.0	7.8776
CNP0507853.1	7.8774
CNP0425036.1	7.8762
CNP0483428.1	7.8757
CNP0263661.1	7.8756
CNP0446308.4	7.8753
CNP0245483.0	7.874
CNP0087379.2	7.8718
CNP0313030.1	7.871
CNP0331828.2	7.8706
CNP0439051.5	7.8703
CNP0426346.2	7.8695
CNP0453235.4	7.8681
CNP0301421.2	7.8681
CNP0190199.3	7.867
CNP0223279.1	7.8668
CNP0281101.3	7.8659
CNP0123341.1	7.8649
CNP0238030.1	7.8637
CNP0465113.1	7.8628
CNP0215883.5	7.8615
CNP0241333.0	7.8605
CNP0446308.1	7.8596
CNP0395923.1	7.8577
CNP0243480.1	7.8565
CNP0328377.0	7.8563
CNP0140473.1	7.8554
CNP0513767.0	7.8552
CNP0261770.7	7.855
CNP0285278.1	7.8538
CNP0233419.4	7.8537
CNP0131952.1	7.8534
CNP0137587.3	7.8512
CNP0245053.1	7.8498
CNP0131348.1	7.8493
CNP0208439.0	7.8493
CNP0286797.1	7.8484
CNP0191811.1	7.8468
CNP0417495.1	7.8461
CNP0080935.1	7.846
CNP0445746.0	7.8431
CNP0240178.1	7.8422
CNP0233117.1	7.8413
CNP0522317.1	7.84
CNP0129143.2	7.8387
CNP0534221.1	7.838
CNP0115847.3	7.8379
CNP0350702.3	7.8374
CNP0207314.3	7.8372
CNP0007332.2	7.837
CNP0337316.5	7.8368
CNP0283162.1	7.8363
CNP0257087.2	7.8357
CNP0599420.1	7.8337
CNP0096229.1	7.8332
CNP0189156.3	7.8328
CNP0271061.0	7.8312
CNP0084769.1	7.8306
CNP0541171.1	7.8295
CNP0193694.0	7.8291
CNP0421463.0	7.8289
CNP0249996.1	7.8285
CNP0181485.0	7.8283
CNP0295656.2	7.828
CNP0075426.1	7.8276
CNP0072781.2	7.8268
CNP0317244.0	7.8266
CNP0233419.1	7.8261
CNP0247745.1	7.8251
CNP0218833.8	7.8248
CNP0470462.0	7.8241
CNP0331731.0	7.8232
CNP0402675.1	7.823
CNP0317259.2	7.8229
CNP0339393.1	7.8224
CNP0285837.1	7.8217
CNP0370566.0	7.8216
CNP0460482.8	7.8211
CNP0215987.1	7.8196
CNP0412669.0	7.8194
CNP0148557.29	7.8187
CNP0594551.1	7.8187
CNP0261770.1	7.8184
CNP0348166.0	7.8167
CNP0243438.0	7.8159
CNP0363543.2	7.814
CNP0243527.4	7.813
CNP0184744.1	7.8113
CNP0262234.3	7.8104
CNP0426544.1	7.8101
CNP0260492.1	7.8099
CNP0221708.1	7.8097
CNP0599027.1	7.8091
CNP0263802.0	7.8086
CNP0368857.0	7.8076
CNP0134030.4	7.8073
CNP0052530.0	7.8073
CNP0080833.1	7.8071
CNP0261770.4	7.8064
CNP0253986.1	7.8056
CNP0408546.1	7.805
CNP0261770.6	7.8042
CNP0404212.3	7.8029
CNP0021865.1	7.8013
CNP0400300.4	7.7991
CNP0427315.0	7.7977
CNP0224576.2	7.797
CNP0542097.1	7.7961
CNP0227309.1	7.7958
CNP0182215.1	7.7953
CNP0183614.0	7.7942
CNP0603112.1	7.7941
CNP0597164.0	7.7938
CNP0007332.1	7.7915
CNP0083896.1	7.7912
CNP0154263.2	7.7897
CNP0307906.1	7.7896
CNP0215343.1	7.7868
CNP0115847.1	7.7862
CNP0306340.1	7.7831
CNP0587578.0	7.7826
CNP0218833.7	7.782
CNP0271605.0	7.7816
CNP0577607.1	7.7804
CNP0084219.1	7.7798
CNP0478190.2	7.7795
CNP0084417.1	7.7774
CNP0355730.0	7.7772
CNP0313030.2	7.7772
CNP0322780.1	7.7769
CNP0096706.1	7.7765
CNP0499495.1	7.7753
CNP0249111.1	7.7752
CNP0403547.0	7.7746
CNP0275787.1	7.7733
CNP0137983.1	7.773
CNP0374873.0	7.7688
CNP0564007.1	7.768
CNP0463134.1	7.7679
CNP0296218.2	7.7678
CNP0507143.0	7.7678
CNP0110834.1	7.7666
CNP0335064.0	7.766
CNP0201730.0	7.7648
CNP0247508.0	7.7635
CNP0208629.1	7.763
CNP0499202.1	7.7625
CNP0471406.1	7.7619
CNP0021858.1	7.7616
CNP0213604.1	7.761
CNP0124508.1	7.7599
CNP0229071.0	7.759
CNP0327218.0	7.7585
CNP0137335.2	7.7585
CNP0072077.1	7.7573
CNP0180284.2	7.7563
CNP0230774.5	7.7553
CNP0342865.1	7.7551
CNP0362352.1	7.7549
CNP0520530.0	7.7548
CNP0359455.1	7.7547
CNP0146316.1	7.7541
CNP0238132.1	7.7522
CNP0133896.2	7.7488
CNP0400300.3	7.7454
CNP0424698.1	7.7446
CNP0462650.1	7.7432
CNP0333176.0	7.7426
CNP0107787.1	7.7419
CNP0158021.2	7.741
CNP0016957.1	7.7408
CNP0515901.2	7.7408
CNP0566044.0	7.7407
CNP0565520.2	7.7406
CNP0256294.1	7.7376
CNP0175313.1	7.7374
CNP0286197.2	7.737
CNP0079822.1	7.7368
CNP0148557.9	7.7361
CNP0148557.17	7.7361
CNP0279368.1	7.7349
CNP0339118.10	7.7346
CNP0368158.3	7.7335
CNP0135165.1	7.7321
CNP0165466.1	7.731
CNP0243663.1	7.7308
CNP0175289.1	7.7308
CNP0209783.1	7.7296
CNP0161298.0	7.7285
CNP0211699.2	7.7281
CNP0115670.1	7.7281
CNP0409033.1	7.728
CNP0260570.1	7.7255
CNP0133896.1	7.724
CNP0259092.2	7.7239
CNP0134239.2	7.7227
CNP0458301.0	7.7216
CNP0503346.1	7.7214
CNP0342865.6	7.7198
CNP0187296.0	7.7186
CNP0296218.1	7.7181
CNP0317259.3	7.7177
CNP0372978.0	7.7176
CNP0265496.1	7.7172
CNP0082003.1	7.7137
CNP0275076.2	7.713
CNP0593475.0	7.7127
CNP0313993.1	7.7113
CNP0123515.2	7.7111
CNP0361320.0	7.7101
CNP0545049.1	7.7098
CNP0376756.0	7.7078
CNP0404204.1	7.707
CNP0575055.1	7.7061
CNP0108740.2	7.7046
CNP0133730.1	7.704
CNP0204107.3	7.7027
CNP0541869.1	7.7023
CNP0281101.4	7.7021
CNP0100082.1	7.7018
CNP0350449.1	7.7014
CNP0230774.11	7.6994
CNP0499509.0	7.6988
CNP0217737.1	7.6987
CNP0043217.2	7.6966
CNP0210744.1	7.6952
CNP0141674.1	7.6936
CNP0535953.1	7.6934
CNP0259832.2	7.6924
CNP0190199.10	7.6923
CNP0400081.0	7.6918
CNP0575611.1	7.6917
CNP0193244.0	7.6917
CNP0234687.0	7.6897
CNP0114091.0	7.6875
CNP0245744.3	7.6867
CNP0477444.3	7.6866
CNP0243825.2	7.6854
CNP0295746.2	7.6838
CNP0256310.2	7.6814
CNP0243825.4	7.6808
CNP0292123.0	7.68
CNP0274388.0	7.6787
CNP0021834.1	7.6787
CNP0233419.2	7.6786
CNP0167319.0	7.678
CNP0341549.1	7.6776
CNP0464144.3	7.6744
CNP0366779.0	7.6732
CNP0261770.11	7.6729
CNP0462198.2	7.6727
CNP0233499.2	7.6704
CNP0078787.1	7.6694
CNP0404212.4	7.668
CNP0284825.0	7.6676
CNP0439051.3	7.6666
CNP0483405.1	7.6653
CNP0263661.5	7.6641
CNP0182241.1	7.6633
CNP0086674.0	7.6621
CNP0262936.2	7.6618
CNP0168391.2	7.6617
CNP0483759.1	7.6608
CNP0231452.1	7.6604
CNP0390528.1	7.66
CNP0238170.3	7.6577
CNP0152656.0	7.6558
CNP0153826.0	7.6555
CNP0238170.1	7.6546
CNP0484607.1	7.654
CNP0115603.1	7.6531
CNP0435559.1	7.653
CNP0282426.1	7.6523
CNP0245372.1	7.6523
CNP0477444.4	7.6506
CNP0374523.0	7.6505
CNP0254434.1	7.6503
CNP0210314.1	7.6488
CNP0250343.2	7.646
CNP0372286.0	7.645
CNP0493033.1	7.6433
CNP0304055.0	7.6419
CNP0237315.1	7.638
CNP0445277.4	7.6368
CNP0449887.0	7.6336
CNP0235570.1	7.6331
CNP0167903.3	7.633
CNP0606800.0	7.6314
CNP0526309.1	7.6309
CNP0575605.1	7.6305
CNP0071162.1	7.6302
CNP0197876.2	7.6302
CNP0186066.2	7.6299
CNP0261770.12	7.6295
CNP0133796.1	7.6281
CNP0558607.3	7.6275
CNP0138995.0	7.6269
CNP0021866.1	7.6263
CNP0071626.0	7.6261
CNP0536190.1	7.6232
CNP0175455.2	7.6227
CNP0203104.1	7.6224
CNP0128556.1	7.6224
CNP0353209.0	7.6215
CNP0311095.1	7.6209
CNP0400300.1	7.6208
CNP0105377.1	7.62
CNP0460482.5	7.618
CNP0136641.1	7.6178
CNP0148062.3	7.6176
CNP0465471.1	7.617
CNP0332935.1	7.6163
CNP0189210.0	7.6163
CNP0139619.4	7.616
CNP0558607.1	7.6132
CNP0180163.4	7.611
CNP0270346.1	7.6085
CNP0169044.2	7.6077
CNP0605954.0	7.6067
CNP0191845.0	7.6063
CNP0568519.0	7.6062
CNP0308020.1	7.6056
CNP0138610.0	7.6056
CNP0459806.1	7.6051
CNP0590928.1	7.6044
CNP0248982.2	7.6042
CNP0259832.1	7.6039
CNP0390876.2	7.6022
CNP0278734.0	7.6009
CNP0331275.1	7.6009
CNP0133283.2	7.6005
CNP0122759.1	7.6001
CNP0243825.3	7.6
CNP0086987.1	7.5998
CNP0235552.1	7.5996
CNP0379578.1	7.5993
CNP0065913.0	7.5983
CNP0288542.1	7.5982
CNP0040798.0	7.5977
CNP0021863.1	7.5966
CNP0228672.1	7.595
CNP0125296.2	7.5946
CNP0227960.0	7.5944
CNP0291258.2	7.5943
CNP0542261.0	7.5941
CNP0353680.0	7.593
CNP0346526.2	7.5928
CNP0117642.1	7.5923
CNP0106962.1	7.5917
CNP0303091.1	7.5914
CNP0122271.0	7.5914
CNP0259092.1	7.5904
CNP0425971.1	7.5883
CNP0329901.2	7.5868
CNP0426165.1	7.5868
CNP0456999.0	7.5864
CNP0240191.2	7.5856
CNP0108740.1	7.5852
CNP0016886.1	7.5832
CNP0157826.2	7.5828
CNP0352081.0	7.5805
CNP0492803.0	7.5802
CNP0041313.1	7.5799
CNP0244193.0	7.579
CNP0180518.2	7.5779
CNP0351148.1	7.5778
CNP0407124.1	7.5777
CNP0111023.1	7.5777
CNP0413889.1	7.5777
CNP0555594.1	7.5776
CNP0462198.1	7.5774
CNP0566674.2	7.577
CNP0119796.1	7.5767
CNP0232078.1	7.5748
CNP0079822.2	7.5746
CNP0445277.1	7.5745
CNP0337316.9	7.5723
CNP0374881.0	7.5719
CNP0209007.2	7.5718
CNP0261770.9	7.57
CNP0087527.1	7.569
CNP0375276.0	7.5686
CNP0162176.3	7.5683
CNP0145581.1	7.5683
CNP0443534.0	7.5682
CNP0246775.4	7.5676
CNP0368158.7	7.5665
CNP0197536.1	7.5638
CNP0161233.1	7.5637
CNP0115459.0	7.5625
CNP0303800.1	7.5624
CNP0511993.1	7.5606
CNP0073252.1	7.5606
CNP0085748.1	7.5593
CNP0106688.2	7.5589
CNP0252741.0	7.5588
CNP0187364.0	7.5588
CNP0504239.1	7.5586
CNP0083866.0	7.557
CNP0459806.2	7.5563
CNP0318696.1	7.5563
CNP0320094.0	7.5562
CNP0245982.1	7.556
CNP0565874.0	7.5559
CNP0460517.1	7.5556
CNP0294315.0	7.5541
CNP0216260.1	7.5533
CNP0130895.0	7.553
CNP0604747.0	7.5522
CNP0231750.1	7.5496
CNP0180163.3	7.5485
CNP0201108.1	7.5482
CNP0415441.0	7.5443
CNP0236465.1	7.5435
CNP0424246.1	7.542
CNP0143554.1	7.5412
CNP0419890.1	7.541
CNP0489281.0	7.54
CNP0105795.1	7.5394
CNP0404212.1	7.5388
CNP0385023.0	7.5386
CNP0243625.4	7.5384
CNP0086692.0	7.5378
CNP0460482.4	7.5374
CNP0606206.1	7.5371
CNP0341679.3	7.5354
CNP0160138.1	7.5341
CNP0405122.1	7.5328
CNP0231452.2	7.5324
CNP0207848.1	7.5306
CNP0375399.0	7.5295
CNP0172400.1	7.5293
CNP0107128.1	7.5292
CNP0175824.1	7.5289
CNP0195780.2	7.5288
CNP0291661.2	7.5261
CNP0460482.6	7.5258
CNP0162906.1	7.5257
CNP0514071.0	7.5231
CNP0374451.1	7.5224
CNP0011174.1	7.5222
CNP0199221.1	7.5205
CNP0330665.3	7.5197
CNP0523702.1	7.5185
CNP0025594.1	7.5184
CNP0272114.1	7.518
CNP0143858.1	7.5176
CNP0283436.1	7.5174
CNP0113364.1	7.5174
CNP0424037.1	7.5169
CNP0477218.1	7.5166
CNP0477218.3	7.5166
CNP0544908.1	7.5142
CNP0346526.1	7.5138
CNP0464395.1	7.5125
CNP0233419.3	7.5116
CNP0209396.3	7.5106
CNP0209396.4	7.5106
CNP0460482.3	7.5103
CNP0084795.1	7.5096
CNP0289640.0	7.5087
CNP0134030.3	7.5086
CNP0417114.0	7.5075
CNP0342865.3	7.5073
CNP0258575.3	7.5068
CNP0125056.1	7.5067
CNP0215343.7	7.5052
CNP0102436.7	7.505
CNP0391680.0	7.5046
CNP0420772.1	7.5044
CNP0209007.1	7.5043
CNP0377917.1	7.5034
CNP0403400.1	7.5028
CNP0403400.2	7.5028
CNP0589725.0	7.5007
CNP0271343.1	7.5003
CNP0339118.9	7.5
CNP0313202.1	7.4999
CNP0271952.0	7.4984
CNP0245776.1	7.498
CNP0021845.1	7.4977
CNP0341679.2	7.4976
CNP0209396.1	7.4973
CNP0209396.2	7.4973
CNP0115127.0	7.4966
CNP0215343.5	7.4961
CNP0199221.2	7.4944
CNP0437270.0	7.4943
CNP0213391.3	7.4933
CNP0212309.1	7.4931
CNP0116984.0	7.4922
CNP0109925.2	7.492
CNP0257087.1	7.4902
CNP0220726.2	7.4902
CNP0216781.2	7.49
CNP0535417.1	7.49
CNP0263661.2	7.4898
CNP0254330.1	7.4889
CNP0511559.2	7.4886
CNP0374451.2	7.4878
CNP0264968.0	7.4877
CNP0271335.1	7.4874
CNP0309150.0	7.4874
CNP0373258.0	7.4852
CNP0134239.1	7.4851
CNP0323129.1	7.4836
CNP0269688.0	7.4823
CNP0149260.1	7.4804
CNP0494453.0	7.4804
CNP0496220.0	7.478
CNP0602653.1	7.4768
CNP0160256.1	7.475
CNP0179089.2	7.475
CNP0086209.1	7.4741
CNP0446266.0	7.474
CNP0190224.5	7.4736
CNP0083865.0	7.4716
CNP0555250.2	7.4715
CNP0246775.2	7.4713
CNP0246775.5	7.4713
CNP0167666.1	7.4672
CNP0395385.1	7.4669
CNP0395385.2	7.4669
CNP0407124.2	7.4668
CNP0243527.3	7.4667
CNP0080093.1	7.4656
CNP0084711.1	7.4656
CNP0383387.1	7.4655
CNP0275076.1	7.4638
CNP0356659.1	7.4636
CNP0123602.0	7.4578
CNP0471223.0	7.4555
CNP0352080.0	7.4542
CNP0534923.1	7.4537
CNP0205889.1	7.4524
CNP0149260.2	7.4518
CNP0176228.1	7.4511
CNP0211075.3	7.4511
CNP0586239.0	7.4506
CNP0477218.4	7.45
CNP0167903.2	7.4499
CNP0205053.1	7.4498
CNP0205132.1	7.4497
CNP0487939.0	7.449
CNP0183638.0	7.449
CNP0467092.0	7.4487
CNP0494730.1	7.4475
CNP0043217.1	7.4466
CNP0382597.0	7.4463
CNP0499281.0	7.446
CNP0415496.0	7.4453
CNP0123120.1	7.4451
CNP0228068.0	7.4449
CNP0339118.8	7.4439
CNP0297667.1	7.4439
CNP0483723.0	7.4428
CNP0189156.4	7.4421
CNP0272495.3	7.4411
CNP0021856.1	7.4408
CNP0111445.1	7.4396
CNP0439040.1	7.439
CNP0334010.0	7.4383
CNP0105408.1	7.438
CNP0515835.1	7.437
CNP0072781.1	7.4363
CNP0254706.1	7.4355
CNP0199301.1	7.4354
CNP0316004.1	7.4318
CNP0134092.0	7.4303
CNP0328685.1	7.4303
CNP0207314.1	7.4288
CNP0123515.1	7.4258
CNP0135066.1	7.4242
CNP0460482.2	7.4217
CNP0473885.1	7.4207
CNP0311278.0	7.4185
CNP0260904.2	7.4181
CNP0578104.1	7.4169
CNP0445980.0	7.4166
CNP0115203.1	7.4165
CNP0287981.0	7.4161
CNP0356794.0	7.4154
CNP0139307.1	7.415
CNP0352632.2	7.4135
CNP0084789.1	7.4133
CNP0210314.2	7.4127
CNP0186792.1	7.4116
CNP0595139.1	7.4115
CNP0570146.1	7.4097
CNP0168246.0	7.4058
CNP0180284.1	7.4058
CNP0582004.0	7.4057
CNP0213391.2	7.4046
CNP0363170.0	7.4038
CNP0246775.6	7.4028
CNP0140602.1	7.4024
CNP0181928.1	7.4011
CNP0115847.2	7.3997
CNP0125946.1	7.3997
CNP0512941.1	7.3973
CNP0527343.1	7.3954
CNP0178535.0	7.3952
CNP0158419.1	7.395
CNP0016154.1	7.3948
CNP0011193.1	7.394
CNP0346526.3	7.3916
CNP0347898.1	7.3914
CNP0374118.2	7.391
CNP0099870.1	7.3909
CNP0406938.0	7.3905
CNP0523725.1	7.3899
CNP0164190.0	7.3896
CNP0175579.2	7.3895
CNP0254046.1	7.3894
CNP0189924.1	7.3888
CNP0184776.0	7.3885
CNP0256378.0	7.3884
CNP0249989.0	7.3881
CNP0270287.1	7.3871
CNP0582747.0	7.3865
CNP0451490.0	7.3855
CNP0148062.2	7.3835
CNP0145279.1	7.3834
CNP0192607.1	7.3834
CNP0294642.1	7.3832
CNP0385234.3	7.3822
CNP0264136.1	7.3822
CNP0385234.1	7.3818
CNP0149789.1	7.38
CNP0597040.0	7.3774
CNP0302735.0	7.377
CNP0209007.3	7.376
CNP0194630.2	7.3749
CNP0146552.2	7.3748
CNP0118570.0	7.3742
CNP0232078.3	7.374
CNP0246775.8	7.3738
CNP0396586.1	7.3698
CNP0277351.1	7.3678
CNP0135166.1	7.3665
CNP0351493.2	7.3644
CNP0021846.1	7.3635
CNP0275807.1	7.3615
CNP0453235.1	7.3596
CNP0453235.2	7.3596
CNP0353660.0	7.3592
CNP0426812.2	7.3591
CNP0241520.1	7.3574
CNP0567880.1	7.3562
CNP0136494.1	7.3555
CNP0130756.0	7.3545
CNP0095934.1	7.3544
CNP0476316.2	7.3537
CNP0311770.0	7.3532
CNP0291258.1	7.3531
CNP0501171.1	7.3515
CNP0268711.1	7.3502
CNP0149789.3	7.3502
CNP0375792.0	7.35
CNP0320492.1	7.3489
CNP0250326.1	7.3472
CNP0082988.1	7.3472
CNP0175313.2	7.3467
CNP0184747.2	7.3466
CNP0488613.1	7.3466
CNP0184747.1	7.3466
CNP0211624.0	7.346
CNP0471639.1	7.3451
CNP0359101.2	7.3444
CNP0264605.1	7.3443
CNP0216781.10	7.3419
CNP0296082.1	7.3412
CNP0179089.3	7.3406
CNP0303965.1	7.3406
CNP0234928.1	7.3401
CNP0351523.1	7.34
CNP0230774.4	7.3394
CNP0148062.4	7.338
CNP0450247.2	7.3376
CNP0289221.0	7.3374
CNP0190224.3	7.3364
CNP0507298.0	7.3349
CNP0286197.1	7.3348
CNP0211075.1	7.3343
CNP0466996.1	7.3341
CNP0456756.1	7.3334
CNP0509504.0	7.3331
CNP0576564.0	7.333
CNP0352701.0	7.3329
CNP0393436.0	7.3318
CNP0425971.2	7.3317
CNP0121029.0	7.3317
CNP0261561.0	7.3301
CNP0280004.0	7.3296
CNP0120327.2	7.3292
CNP0301741.0	7.3291
CNP0230214.1	7.3288
CNP0348738.2	7.3261
CNP0369846.0	7.3252
CNP0008046.3	7.3248
CNP0197472.1	7.3232
CNP0231443.0	7.3229
CNP0230811.1	7.3222
CNP0230811.2	7.3222
CNP0316860.0	7.3196
CNP0599346.1	7.3188
CNP0281291.1	7.3186
CNP0232078.4	7.3185
CNP0450247.1	7.3169
CNP0450247.4	7.3169
CNP0306340.5	7.3159
CNP0272114.2	7.3156
CNP0122720.0	7.3137
CNP0242139.0	7.3131
CNP0563077.1	7.3128
CNP0348738.1	7.3116
CNP0176228.2	7.3082
CNP0207314.2	7.3078
CNP0153138.1	7.3073
CNP0166039.1	7.3054
CNP0323929.1	7.305
CNP0123193.2	7.3044
CNP0411544.0	7.3043
CNP0285069.0	7.3041
CNP0159043.1	7.3038
CNP0105408.2	7.303
CNP0385234.2	7.3024
CNP0360459.0	7.301
CNP0392609.1	7.3008
CNP0605937.1	7.3004
CNP0208502.0	7.3
CNP0397653.0	7.2996
CNP0379357.0	7.2985
CNP0307058.1	7.2983
CNP0517770.3	7.2966
CNP0216781.13	7.2963
CNP0216781.16	7.2963
CNP0086987.2	7.2945
CNP0411492.1	7.2937
CNP0556524.1	7.2935
CNP0492107.1	7.2905
CNP0492107.2	7.2905
CNP0151566.1	7.2904
CNP0211075.2	7.2897
CNP0525363.1	7.2876
CNP0261626.0	7.2867
CNP0342865.2	7.2862
CNP0495301.1	7.2828
CNP0263661.3	7.2822
CNP0216781.9	7.282
CNP0274868.0	7.2819
CNP0349036.3	7.2816
CNP0134269.1	7.2811
CNP0261770.13	7.28
CNP0207314.4	7.2792
CNP0115223.1	7.2784
CNP0291661.1	7.278
CNP0373396.0	7.2777
CNP0523725.2	7.2756
CNP0476779.1	7.2748
CNP0384092.0	7.2748
CNP0246775.3	7.2741
CNP0109925.1	7.2719
CNP0196394.1	7.2718
CNP0254046.2	7.2708
CNP0238535.1	7.2679
CNP0126401.1	7.2675
CNP0132661.1	7.267
CNP0011680.1	7.2667
CNP0565381.1	7.2662
CNP0325034.0	7.2656
CNP0241756.0	7.2654
CNP0245783.1	7.2652
CNP0551862.1	7.2652
CNP0029797.0	7.2646
CNP0082298.4	7.2625
CNP0283353.0	7.2613
CNP0405314.0	7.2609
CNP0595456.1	7.2605
CNP0513733.1	7.26
CNP0102436.1	7.26
CNP0081446.1	7.2582
CNP0298828.1	7.2558
CNP0339118.2	7.2548
CNP0396908.1	7.2538
CNP0156484.1	7.2501
CNP0480109.0	7.2496
CNP0121480.1	7.2494
CNP0075427.1	7.2494
CNP0137335.1	7.2472
CNP0080962.0	7.2452
CNP0285752.1	7.2451
CNP0224576.1	7.2427
CNP0300250.1	7.2391
CNP0350528.2	7.2372
CNP0125296.1	7.2362
CNP0551724.1	7.2352
CNP0219406.0	7.2336
CNP0511787.1	7.2328
CNP0124839.1	7.2322
CNP0147652.0	7.2305
CNP0487596.1	7.2302
CNP0203674.1	7.229
CNP0379047.0	7.2276
CNP0537720.2	7.2268
CNP0370714.1	7.2252
CNP0360786.2	7.2242
CNP0280401.1	7.2234
CNP0296082.3	7.223
CNP0134030.1	7.2218
CNP0352632.1	7.221
CNP0151950.3	7.2209
CNP0318214.0	7.2181
CNP0245424.2	7.2164
CNP0482695.1	7.2157
CNP0348330.1	7.214
CNP0086658.0	7.214
CNP0091696.1	7.2079
CNP0339118.6	7.2077
CNP0353228.0	7.2068
CNP0439040.3	7.2063
CNP0252915.1	7.2061
CNP0110895.0	7.206
CNP0168540.1	7.2058
CNP0366740.0	7.2058
CNP0132811.0	7.2043
CNP0332504.1	7.2036
CNP0542510.0	7.2021
CNP0114945.1	7.2002
CNP0284960.1	7.1992
CNP0329525.1	7.1975
CNP0191719.2	7.1971
CNP0489695.1	7.1965
CNP0184443.2	7.1952
CNP0116876.1	7.1947
CNP0131903.1	7.1932
CNP0342865.4	7.1915
CNP0349036.4	7.1914
CNP0318502.0	7.1909
CNP0405159.0	7.1898
CNP0236324.0	7.1892
CNP0131651.0	7.1891
CNP0155113.0	7.1861
CNP0226553.1	7.186
CNP0212588.0	7.1854
CNP0462327.1	7.1845
CNP0117081.1	7.1836
CNP0391688.0	7.1828
CNP0389756.0	7.1819
CNP0169033.1	7.1814
CNP0131296.0	7.1804
CNP0360793.1	7.1801
CNP0368878.0	7.1793
CNP0149500.0	7.1789
CNP0499940.0	7.1784
CNP0151239.1	7.1777
CNP0059391.1	7.1765
CNP0053458.1	7.1731
CNP0502294.1	7.173
CNP0487130.1	7.1727
CNP0397409.1	7.1727
CNP0436678.1	7.1726
CNP0429183.1	7.1718
CNP0505473.0	7.1714
CNP0476316.1	7.1712
CNP0145373.2	7.1703
CNP0491931.0	7.1703
CNP0080466.1	7.1686
CNP0021841.1	7.1682
CNP0109277.1	7.1672
CNP0243781.1	7.1657
CNP0270633.0	7.1647
CNP0443974.0	7.1613
CNP0318980.1	7.1612
CNP0507417.1	7.1596
CNP0466080.0	7.1594
CNP0460482.1	7.1586
CNP0269282.0	7.1565
CNP0012882.1	7.1561
CNP0368756.0	7.1554
CNP0474854.0	7.1546
CNP0462327.4	7.1529
CNP0538902.0	7.1527
CNP0493064.0	7.1527
CNP0519130.0	7.1518
CNP0186717.0	7.1492
CNP0408713.0	7.1488
CNP0185662.0	7.1478
CNP0379008.0	7.1467
CNP0318980.2	7.1455
CNP0124839.2	7.1447
CNP0083411.1	7.144
CNP0367414.1	7.1423
CNP0287566.4	7.1415
CNP0343244.1	7.1412
CNP0190224.1	7.1408
CNP0391690.0	7.1405
CNP0232078.2	7.138
CNP0237996.2	7.138
CNP0126044.1	7.1379
CNP0349035.5	7.1371
CNP0379813.0	7.1366
CNP0376514.0	7.1355
CNP0419846.1	7.1354
CNP0125281.0	7.1351
CNP0523964.2	7.1326
CNP0182582.0	7.1326
CNP0189478.1	7.1319
CNP0296141.0	7.1309
CNP0152844.1	7.1303
CNP0339612.0	7.1296
CNP0452112.1	7.1294
CNP0281101.7	7.1267
CNP0598087.0	7.1259
CNP0306340.3	7.1248
CNP0043737.1	7.1247
CNP0567963.0	7.1235
CNP0563326.0	7.123
CNP0155894.0	7.1224
CNP0363940.3	7.1218
CNP0177237.0	7.1213
CNP0209947.1	7.1211
CNP0285492.2	7.1206
CNP0348630.3	7.1197
CNP0453250.0	7.1193
CNP0261743.0	7.1192
CNP0568390.0	7.1192
CNP0503382.1	7.1189
CNP0159914.1	7.1183
CNP0082298.5	7.118
CNP0515354.1	7.1151
CNP0221959.0	7.1149
CNP0553577.0	7.1131
CNP0082141.1	7.1127
CNP0533166.1	7.1113
CNP0208947.4	7.1109
CNP0111145.3	7.1105
CNP0216781.5	7.1103
CNP0430651.0	7.1071
CNP0296837.0	7.1066
CNP0467106.0	7.106
CNP0161147.0	7.106
CNP0555250.1	7.1057
CNP0368158.5	7.105
CNP0205752.0	7.1014
CNP0185592.0	7.1002
CNP0508430.0	7.0984
CNP0246775.7	7.0979
CNP0298938.0	7.0978
CNP0429183.2	7.0968
CNP0266169.0	7.0966
CNP0074105.1	7.0961
CNP0180845.0	7.0958
CNP0074903.1	7.0954
CNP0470223.1	7.0933
CNP0411256.0	7.0929
CNP0043790.1	7.0924
CNP0243825.1	7.0911
CNP0587632.1	7.0899
CNP0453667.1	7.0886
CNP0462327.2	7.0882
CNP0406007.1	7.0876
CNP0011211.1	7.0867
CNP0339118.4	7.0851
CNP0128185.0	7.0848
CNP0405249.0	7.0844
CNP0134468.0	7.0835
CNP0366988.0	7.0824
CNP0016966.1	7.0822
CNP0158296.0	7.082
CNP0294859.1	7.0812
CNP0298828.2	7.0799
CNP0400300.2	7.0795
CNP0084760.1	7.0794
CNP0234287.2	7.0782
CNP0420056.2	7.0779
CNP0535215.1	7.0776
CNP0399691.1	7.074
CNP0399691.2	7.074
CNP0200805.1	7.0723
CNP0126044.2	7.0718
CNP0216781.14	7.0697
CNP0151216.2	7.0696
CNP0290635.1	7.0696
CNP0302500.1	7.0679
CNP0372628.0	7.0678
CNP0586575.2	7.0656
CNP0083210.1	7.064
CNP0178800.1	7.0627
CNP0443010.0	7.0622
CNP0188135.1	7.0621
CNP0168695.1	7.0593
CNP0298816.0	7.0591
CNP0496297.1	7.0582
CNP0142093.0	7.0573
CNP0306586.0	7.0557
CNP0344324.1	7.0552
CNP0285752.2	7.0547
CNP0573831.1	7.0537
CNP0067097.0	7.052
CNP0316338.0	7.0519
CNP0348232.2	7.0519
CNP0496011.1	7.0516
CNP0265406.0	7.0505
CNP0096956.1	7.0496
CNP0257828.0	7.0494
CNP0102571.1	7.0492
CNP0426346.1	7.049
CNP0276939.1	7.0468
CNP0276939.2	7.0468
CNP0578104.2	7.0445
CNP0350702.1	7.0443
CNP0399584.2	7.0441
CNP0330665.1	7.0438
CNP0349035.6	7.0432
CNP0310511.0	7.0423
CNP0462327.3	7.04
CNP0283860.0	7.0396
CNP0355373.5	7.0383
CNP0205026.0	7.0375
CNP0458847.0	7.0374
CNP0439040.2	7.0368
CNP0496911.0	7.0332
CNP0369620.1	7.0301
CNP0125117.0	7.0297
CNP0156349.1	7.0291
CNP0246775.1	7.0289
CNP0333447.0	7.028
CNP0395844.0	7.0273
CNP0349630.0	7.0264
CNP0175579.1	7.0263
CNP0083455.1	7.0254
CNP0339118.3	7.0252
CNP0384563.0	7.0251
CNP0487786.1	7.0248
CNP0145505.1	7.0241
CNP0126044.3	7.0241
CNP0224723.1	7.024
CNP0444412.0	7.0226
CNP0354507.1	7.0199
CNP0204895.0	7.0183
CNP0495080.0	7.0174
CNP0221954.1	7.0165
CNP0487004.0	7.0158
CNP0332116.1	7.0157
CNP0499873.1	7.0134
CNP0471225.0	7.0133
CNP0190224.6	7.0114
CNP0369041.2	7.0104
CNP0415140.0	7.0103
CNP0592705.0	7.0087
CNP0084225.1	7.0071
CNP0039320.0	7.0064
CNP0102436.6	7.0048
CNP0287566.3	7.0046
CNP0372941.0	7.0044
CNP0333128.1	7.0042
CNP0564901.0	7.004
CNP0493184.1	7.003
CNP0252932.0	7.0027
CNP0362342.0	7.0024
CNP0104991.1	7.0019
CNP0387220.0	7.0012
CNP0016471.1	7.001
CNP0556569.0	6.9997
CNP0378040.0	6.9996
CNP0243625.1	6.9995
CNP0461519.1	6.9993
CNP0016929.1	6.9992
CNP0397409.4	6.9988
CNP0453235.3	6.9982
CNP0185933.1	6.9981
CNP0384543.1	6.998
CNP0308449.1	6.9946
CNP0230578.1	6.994
CNP0287566.2	6.9935
CNP0566342.0	6.9927
CNP0518955.1	6.9927
CNP0314849.0	6.9921
CNP0537720.1	6.9904
CNP0349035.3	6.9898
CNP0292084.0	6.9893
CNP0395402.0	6.9888
CNP0256786.0	6.9882
[truncated: 7,800 more rows]
