# Supplementary material for: Pharmacophore- and QSAR-guided discovery of natural product inhibitors targeting dehydrosqualene synthase in Staphylococcus aureus
Source: PLoS One. 2026 Apr 29;21(4):e0345620. doi: 10.1371/journal.pone.0345620 (PMC13127956; doi:10.1371/journal.pone.0345620)
Supplement: S7 Table — (XLSX) [file pone.0345620.s007.xlsx]

## Sheet: Hoja1
S7 Table. In silico toxicity evaluation of the best-scoring CrtM candidates
		CNP0260941.1	CNP0460023.0	CNP0203663.1	CNP0605304.0	CNP0420418.0
Model Name	Unit	Predicted Value	Predicted Value	Predicted Value	Predicted Value	Predicted Value
AMES toxicity	Categorical (Yes/No)	No	No	No	No	No
Max. tolerated dose (human)	Numeric (log mg/kg/day)	1.391	0.567	0.179	0.782	0.579
hERG I inhibitor	Categorical (Yes/No)	No	No	No	No	No
hERG II inhibitor	Categorical (Yes/No)	No	No	No	No	No
Oral Rat Acute Toxicity (LD50)	Numeric (mol/kg)	2.047	2.455	2.738	2.286	2.471
Oral Rat Chronic Toxicity (LOAEL)	Numeric (log mg/kg_bw/day)	1.844	4.063	2.351	4.593	3.246
Hepatotoxicity	Categorical (Yes/No)	Yes	No	No	No	No
Skin Sensitisation	Categorical (Yes/No)	No	No	No	No	No
Minnow toxicity	Numeric (log mM)	2.525	4.555	-0.937	4.707	4.447
