# Supplementary material for: Pharmacophore- and QSAR-guided discovery of natural product inhibitors targeting dehydrosqualene synthase in Staphylococcus aureus
Source: PLoS One. 2026 Apr 29;21(4):e0345620. doi: 10.1371/journal.pone.0345620 (PMC13127956; doi:10.1371/journal.pone.0345620)
Supplement: S8 Table — (XLSX) [file pone.0345620.s008.xlsx]

## Sheet: Hoja1
S8 Table. Drug-likeness, medicinal chemistry, and pharmacokinetic profiles of the top-scoring CrtM inhibitor candidates
	CNP0260941.1	CNP0460023.0	CNP0203663.1	CNP0605304.0	CNP0420418.0
	Druglikeness	Druglikeness	Druglikeness	Druglikeness	Druglikeness
Lipinski	Yes; 0 violation	Yes; 1 violation: NorO>10	Yes; 0 violation	Yes; 1 violation: NHorOH>5	Yes; 1 violation: NorO>10
Ghose	Yes	Yes	Yes	No; 1 violation: WLOGP<-0.4	Yes
Veber	Yes	No; 1 violation: TPSA>140	Yes	No; 1 violation: TPSA>140	No; 1 violation: TPSA>140
Egan	Yes	No; 1 violation: TPSA>131.6	Yes	No; 1 violation: TPSA>131.6	No; 1 violation: TPSA>131.6
Muegge	Yes	No; 2 violations: TPSA>150, H-acc>10	Yes	No; 2 violations: TPSA>150, H-don>5	No; 2 violations: TPSA>150, H-acc>10
Bioavailability Score	0.56	0.11	0.85	0.11	0.11
	Medicinal Chemistry	Medicinal Chemistry	Medicinal Chemistry	Medicinal Chemistry	Medicinal Chemistry
PAINS	0 alert	0 alert	0 alert	1 alert: catechol_A	0 alert
Brenk	0 alert	1 alert: sulfonic_acid_2	0 alert	3 alerts: beta_keto_anhydride, catechol, michael_acceptor_1	1 alert: sulfonic_acid_2
Leadlikeness	Yes	No; 1 violation: MW>350	No; 1 violation: XLOGP3>3.5	Yes	No; 1 violation: MW>350
Synthetic accessibility	4.67	3.09	3.18	3.52	3.76
Consensus Log Po/w	1.87	0.13	4.09	-0.72	0.71
	Pharmacokinetics	Pharmacokinetics	Pharmacokinetics	Pharmacokinetics	Pharmacokinetics
GI absorption	High	Low	High	Low	Low
BBB permeant	No	No	Yes	No	No
